# Supplementary material for: Proteomics analysis of soluble secreted proteins of Lutzomyia longipalpis LL5 cells transfected with a dsRNA viral mimic: insights into cellular defense and repair signals
Source: Front Cell Infect Microbiol. 2025 Sep 11;15:1638505. doi: 10.3389/fcimb.2025.1638505 (PMC12460361; doi:10.3389/fcimb.2025.1638505)
Supplement: Supplementary file 4 [file Table1.xlsx]

## Sheet: 611 identified proteins
T24_1	T24_2	M24_1	M24_2	T48_1	T48_2	M48_1	M48_2	Peptides	Razor + unique peptides	Unique peptides	Sequence coverage [%]	Unique + razor sequence coverage [%]	Unique sequence coverage [%]	Mol. weight [kDa]	Q-value	Score	Intensity	MS/MS Count	VectorBase Protein IDs	VectorBase Majority protein IDs	Fasta headers	HMM alignment start	HMM alignment end	HMM acc	HMM name	HMM start	HMM end	HMM bit score	E-value
						-4.30253	-3.95873	2	2	2	34	34	34	17312	0	41875	8703000	2	LLOJ005831-PA	LLOJ005831-PA	>LLOJ005831-PA |protein_coding|Scaffold385:108729:118910:-1|gene:LLOJ005831	1170	1552	PF00344.23	SecY	1	307	251.08	1.6e-74
					-1.68168	-4.06003		2	2	2	109	109	109	27717	0	55282	38113000	16	LLOJ001411-PA	LLOJ001411-PA	>LLOJ001411-PA |protein_coding|Scaffold128:92525:93268:1|gene:LLOJ001411	15	214	PF09754.12	PAC2	1	214	73.48	2.6e-20
						-4.05049		2	2	2	82	82	82	33589	0	35924	22555000	5	LLOJ000649-PA	LLOJ000649-PA	>LLOJ000649-PA |protein_coding|Scaffold11:444797:449046:1|gene:LLOJ000649	20	205	PF02737.21	3HCDH_N	1	180	210.21	2.3e-62
-3.51021			-4.2063	-3.20906	-0.694898	-4.02919	-4.13099	3	3	3	59	59	59	63961	0	1095	38292000	11	LLOJ004223-PA	LLOJ004223-PA	>LLOJ004223-PA |protein_coding|Scaffold25:75082:76882:-1|gene:LLOJ004223	121	529	PF10255.12	Paf67	1	402	565.63	6.5e-170
						-3.94964		2	2	2	152	152	152	16253	0	52147	176510000	20	LLOJ004944-PA;LLOJ000893-PA	LLOJ004944-PA;LLOJ000893-PA	>LLOJ004944-PA |protein_coding|Scaffold300:53489:54016:-1|gene:LLOJ004944;>LLOJ000893-PA |protein_coding|Scaffold11530:1785:2312:1|gene:LLOJ000893	29	147	PF00411.22	Ribosomal_S11	1	110	154.15	1.6e-45
						-3.69658		2	2	2	65	65	65	61641	0	50399	38795000	6	LLOJ007044-PA	LLOJ007044-PA	>LLOJ007044-PA |protein_coding|Scaffold524:13678:15931:-1|gene:LLOJ007044	234	453	PF01650.21	Peptidase_C13	1	218	159.08	1.6e-46
	-3.07966		-1.86241	-2.95772	-2.32726	-3.55288	-3.09489	2	2	2	92	92	92	51516	0	10102	41199000	15	LLOJ005700-PA	LLOJ005700-PA	>LLOJ005700-PA |protein_coding|Scaffold369:13421:20305:1|gene:LLOJ005700	313	467	PF13336.9	AcetylCoA_hyd_C	1	154	210.74	1.1e-62
				-1.7992		-3.46458	-2.91145	2	2	2	82	82	82	33039	0	70849	31957000	4	LLOJ008278-PA	LLOJ008278-PA	>LLOJ008278-PA |protein_coding|Scaffold687:42228:43860:1|gene:LLOJ008278	7	284	PF14938.9	SNAP	2	280	372.93	1.1e-111
				-2.86016	-1.95454	-3.43088	-3.42395	3	3	3	42	42	42	99981	0	74527	37769000	7	LLOJ005755-PA	LLOJ005755-PA	>LLOJ005755-PA |protein_coding|Scaffold376:15938:26337:-1|gene:LLOJ005755	169	672	PF12569.11	NatA_aux_su	14	515	712.5	3.8e-214
-3.46778			-2.71026	-1.18421	-1.81632	-3.39495	-2.6515	5	3	3	47	27	27	11138	0	93638	72104000	13	LLOJ000423-PA	LLOJ000423-PA	>LLOJ000423-PA |protein_coding|Scaffold1063:19774:23847:-1|gene:LLOJ000423	664	958	PF02171.20	Piwi	1	302	293.27	2.2e-87
				-3.4713	-3.84957	-3.31534		3	3	3	91	91	91	39352	0	46834	73708000	8	LLOJ003720-PA	LLOJ003720-PA	>LLOJ003720-PA |protein_coding|Scaffold22:228894:230538:1|gene:LLOJ003720	35	318	PF00248.24	Aldo_ket_red	1	290	169.18	1.1e-49
0.20073	0.831846	-1.58178	-2.12112	-1.94432	0.309144	-3.23901	-3.26168	3	3	3	69	69	69	53102	0	46486	129560000	18	LLOJ006041-PA	LLOJ006041-PA	>LLOJ006041-PA |protein_coding|Scaffold401:99516:101532:-1|gene:LLOJ006041	24	363	PF00704.31	Glyco_hydro_18	2	312	298.49	8.5e-89
-3.40363				-2.24095		-3.188		4	4	4	446	446	446	1075	0	26234	163560000	15	LLOJ009182-PA	LLOJ009182-PA	>LLOJ009182-PA |protein_coding|Scaffold819:32:415:-1|gene:LLOJ009182	4	93	PF00085.23	Thioredoxin	2	91	45.78	5.3e-12
	-3.95408			-1.59876	-3.4581	-3.16804	-4.4103	2	2	2	63	63	63	28078	0	24132	33418000	4	LLOJ005342-PA	LLOJ005342-PA	>LLOJ005342-PA |protein_coding|Scaffold337:63108:64234:1|gene:LLOJ005342
				-1.99075	-1.70872	-3.16195	-0.50624	4	4	4	151	151	151	42699	0	47795	179960000	30	LLOJ007086-PA;LLOJ007085-PA	LLOJ007086-PA;LLOJ007085-PA	>LLOJ007086-PA |protein_coding|Scaffold53:14372:19684:-1|gene:LLOJ007086;>LLOJ007085-PA |protein_coding|Scaffold53:12255:13323:-1|gene:LLOJ007085	45	141	PF14580.9	LRR_9	49	146	58.12	8.5e-16
					-1.30662	-2.92125		2	2	2	98	98	98	26526	0	11944	95845000	12	LLOJ009551-PA	LLOJ009551-PA	>LLOJ009551-PA |protein_coding|Scaffold887:38772:39548:1|gene:LLOJ009551	4	58	PF09032.14	Siah-Interact_N	2	56	48.6	8e-13
				-2.18239		-2.89549	-2.52021	3	3	3	27	27	27	171	0	87525	66662000	10	LLOJ001844-PA;LLOJ001845-PA	LLOJ001844-PA	>LLOJ001844-PA |protein_coding|Scaffold1409:10925:11784:1|gene:LLOJ001844
	-4.26106			-2.13395	-2.85089	-2.89028	-3.27318	2	2	2	104	104	104	27264	0	16615	315240000	17	LLOJ003382-PA	LLOJ003382-PA	>LLOJ003382-PA |protein_coding|Scaffold202:85058:89515:1|gene:LLOJ003382
				-3.08974	-2.94401	-2.87952	-2.15547	5	5	5	51	51	51	12531	0	22592	121310000	18	LLOJ005548-PA	LLOJ005548-PA	>LLOJ005548-PA |protein_coding|Scaffold354:84908:89395:-1|gene:LLOJ005548	843	906	PF00839.20	Cys_rich_FGFR	1	57	56.74	2.1e-15
			-3.76244	-1.79215	-0.41029	-2.87043	-2.83214	4	4	4	239	239	239	24583	0	97117	67338000	10	LLOJ003977-PA	LLOJ003977-PA	>LLOJ003977-PA |protein_coding|Scaffold236:4:1467:-1|gene:LLOJ003977	3	213	PF01008.20	IF-2B	88	282	213.62	3.4e-63
				-2.15735	-3.48751	-2.81853	-2.16039	3	3	3	108	108	108	3499	0	153	151850000	11	LLOJ009492-PA	LLOJ009492-PA	>LLOJ009492-PA |protein_coding|Scaffold879:7426:8862:-1|gene:LLOJ009492	215	321	PF01776.20	Ribosomal_L22e	2	109	144.67	1.3e-42
	-2.31599	-1.86861		-2.3418	-2.22582	-2.81609		3	3	3	18	18	18	2131	0	64795	44597000	12	LLOJ002669-PA	LLOJ002669-PA	>LLOJ002669-PA |protein_coding|Scaffold172:20711:31605:1|gene:LLOJ002669	9	1635	PF11894.11	Nup192	1	1694	1310.81	0
				-2.45312		-2.80982	-2.14289	2	2	2	215	215	215	13433	0	12226	130390000	14	LLOJ000995-PA;gi|157674489|gb|ABV60340.1|	LLOJ000995-PA;gi|157674489|gb|ABV60340.1|	>LLOJ000995-PA RpS20: 40S ribosomal protein S20|protein_coding|Scaffold118:29592:30543:-1|gene:LLOJ000995;>gi|157674489|gb|ABV60340.1| 40S ribosomal protein S20-like protein [Lutzomyia longipalpis]	23	117	PF00338.25	Ribosomal_S10	1	98	98.68	1.9e-28
				-3.16994		-2.79579	-2.82678	2	2	2	96	96	96	63307	0	25166	12348000	4	LLOJ006055-PA	LLOJ006055-PA	>LLOJ006055-PA |protein_coding|Scaffold405:15961:18609:-1|gene:LLOJ006055	105	333	PF01144.26	CoA_trans	1	216	257.48	8.9e-77
					-2.10576	-2.79066		2	2	2	79	79	79	39653	0	60774	45816000	6	LLOJ005201-PA;LLOJ005203-PA	LLOJ005201-PA;LLOJ005203-PA	>LLOJ005201-PA |protein_coding|Scaffold327:76227:77464:1|gene:LLOJ005201;>LLOJ005203-PA |protein_coding|Scaffold327:80185:80932:1|gene:LLOJ005203	12	59	PF04968.15	CHORD	15	62	73.23	2e-20
				-2.37397	-2.91881	-2.74998	-1.95259	2	2	2	366	366	366	79911	0	10638	67606000	7	LLOJ000143-PA	LLOJ000143-PA	>LLOJ000143-PA |protein_coding|Scaffold1005:45025:45444:-1|gene:LLOJ000143	1	70	PF01092.22	Ribosomal_S6e	1	69	103.42	7.7e-30
				-2.70928	-3.13663	-2.72796	-2.41766	5	5	5	222	222	222	40378	0	20002	93752000	15	LLOJ002845-PA	LLOJ002845-PA	>LLOJ002845-PA |protein_coding|Scaffold1790:1381:2761:1|gene:LLOJ002845	93	143	PF00327.23	Ribosomal_L30	1	51	71.67	3.9e-20
						-2.72436		3	3	3	79	79	79	71031	0	26426	22891000	3	LLOJ005064-PA	LLOJ005064-PA	>LLOJ005064-PA |protein_coding|Scaffold310:150247:160304:-1|gene:LLOJ005064	322	359	PF00400.35	WD40	2	38	27.47	4.4e-06
					-2.14151	-2.70134	-2.55914	3	3	3	55	55	55	75787	0	17698	42942000	5	LLOJ008367-PA	LLOJ008367-PA	>LLOJ008367-PA |protein_coding|Scaffold7:184857:205549:1|gene:LLOJ008367	355	503	PF00094.28	VWD	1	156	127.17	7.3e-37
-4.31486			-2.79146	-1.56011	-1.1654	-2.70083	-3.05453	5	5	5	43	43	43	145	0	15522	59966000	24	LLOJ001426-PA	LLOJ001426-PA	>LLOJ001426-PA XPO1: exportin-1|protein_coding|Scaffold129:115789:125244:1|gene:LLOJ001426	694	890	PF08767.14	CRM1_C	1	195	265.13	8.6e-79
						-2.68375	-2.38776	4	4	4	245	245	245	29573	0	87621	74969000	7	LLOJ000357-PA	LLOJ000357-PA	>LLOJ000357-PA |protein_coding|Scaffold105:66733:67641:-1|gene:LLOJ000357	38	267	PF00089.29	Trypsin	1	221	161.97	2e-47
						-2.64541	-3.12488	2	2	2	5	5	5	6892	0	81504	28511000	6	LLOJ001429-PA	LLOJ001429-PA	>LLOJ001429-PA |protein_coding|Scaffold129:161524:163589:1|gene:LLOJ001429	56	195	PF02878.19	PGM_PMM_I	2	133	116.7	6.7e-34
				-2.19904	-2.23067	-2.63451	-2.3392	3	3	3	49	49	49	69898	0	66905	82370000	9	LLOJ000692-PA	LLOJ000692-PA	>LLOJ000692-PA |protein_coding|Scaffold1109:11496:16755:-1|gene:LLOJ000692	142	563	PF01532.23	Glyco_hydro_47	1	445	428.03	4.8e-128
				-2.9814		-2.5886	-2.61583	3	3	3	103	103	103	43362	0	73917	43590000	6	LLOJ004980-PA	LLOJ004980-PA	>LLOJ004980-PA |protein_coding|Scaffold305:54981:57401:-1|gene:LLOJ004980	217	375	PF00285.24	Citrate_synt	207	359	149.86	1.1e-43
						-2.58665	-1.72087	3	3	3	104	104	104	3734	0	71779	43934000	9	LLOJ005605-PA	LLOJ005605-PA	>LLOJ005605-PA |protein_coding|Scaffold358:110313:111349:-1|gene:LLOJ005605	12	326	PF03690.16	UPF0160	1	309	348.12	6.6e-104
-2.84608			-2.42355	-0.843884	-1.22871	-2.56854	-2.21431	2	2	2	52	52	52	58519	0	72552	72920000	7	LLOJ000477-PA	LLOJ000477-PA	>LLOJ000477-PA |protein_coding|Scaffold1075:22008:24843:-1|gene:LLOJ000477	189	412	PF00006.28	ATP-synt_ab	1	214	238.17	8.3e-71
		-2.57471	-2.80543	-2.6054	-2.241	-2.55397	-2.58625	4	4	4	94	94	94	82196	0	94152	88655000	7	LLOJ004705-PA	LLOJ004705-PA	>LLOJ004705-PA |protein_coding|Scaffold280:13740:16039:1|gene:LLOJ004705	362	645	PF00328.25	His_Phos_2	55	374	72.45	4.6e-20
				-2.18004	-1.87567	-2.5148	-1.47024	4	4	4	299	299	299	15722	0	44891	232690000	21	LLOJ004860-PA	LLOJ004860-PA	>LLOJ004860-PA |protein_coding|Scaffold298:149806:150285:1|gene:LLOJ004860	52	134	PF01777.21	Ribosomal_L27e	1	85	110.7	3.6e-32
-1.54333	-1.90777	-2.14424	-1.4772	-0.459594	-1.50777	-2.49043	-2.40945	5	5	5	5	5	5	14953	0	26027	100900000	25	LLOJ010016-PA	LLOJ010016-PA	>LLOJ010016-PA dyn: dynamin|protein_coding|Scaffold979:30712:51900:-1|gene:LLOJ010016	516	789	PF01031.23	Dynamin_M	1	286	300.03	1.6e-89
						-2.48857		1	1	1	5	5	5	31954	0	15423	19394000	7	LLOJ008459-PA	LLOJ008459-PA	>LLOJ008459-PA |protein_coding|Scaffold71:36038:37074:-1|gene:LLOJ008459	30	265	PF10275.12	Peptidase_C65	3	248	259.56	3e-77
-2.51253	-3.33826			-2.1462	-2.3513	-2.48002		3	3	3	181	181	181	22337	0	80857	63866000	6	LLOJ009742-PA;LLOJ009741-PA	LLOJ009742-PA;LLOJ009741-PA	>LLOJ009742-PA |protein_coding|Scaffold92:125717:126737:1|gene:LLOJ009742;>LLOJ009741-PA |protein_coding|Scaffold92:119760:121450:1|gene:LLOJ009741	11	202	PF01182.23	Glucosamine_iso	2	198	199.67	6.6e-59
				-2.32795	-1.80934	-2.42339	-1.48771	5	5	5	196	196	196	41388	0	5331	413510000	30	LLOJ004650-PA	LLOJ004650-PA	>LLOJ004650-PA |protein_coding|Scaffold277:55117:57425:1|gene:LLOJ004650
	-3.41594	-2.88673	-2.59024	-2.22476	-1.25786	-2.40889		3	3	3	198	198	198	20456	0	28166	52576000	4	LLOJ008696-PA	LLOJ008696-PA	>LLOJ008696-PA |protein_coding|Scaffold747:12576:13187:-1|gene:LLOJ008696	1	157	PF12850.10	Metallophos_2	1	159	84.64	8e-24
				-1.75447	-1.17725	-2.39355	-1.38171	3	3	3	106	106	106	34404	0	1021	100250000	26	LLOJ006616-PA;LLOJ009015-PA	LLOJ006616-PA	>LLOJ006616-PA |protein_coding|Scaffold480:7421:8878:1|gene:LLOJ006616
					-1.52833	-2.38511	-1.80676	4	4	4	6	6	6	88063	0	57557	87797000	9	LLOJ000629-PA	LLOJ000629-PA	>LLOJ000629-PA |protein_coding|Scaffold11:187199:193888:-1|gene:LLOJ000629	10	128	PF18055.4	RPN6_N	1	117	128.76	1.4e-37
				-2.1701		-2.38166		3	3	3	73	73	73	52822	0	67063	59598000	7	LLOJ003309-PA	LLOJ003309-PA	>LLOJ003309-PA |protein_coding|Scaffold20:69367:70884:-1|gene:LLOJ003309	249	467	PF00215.27	OMPdecase	1	225	220.3	2.6e-65
				-2.1429	-2.06136	-2.37764	-2.24533	3	3	3	241	241	241	18145	0	84711	55012000	6	LLOJ010468-PA;LLOJ004775-PA	LLOJ010468-PA;LLOJ004775-PA	>LLOJ010468-PA |protein_coding|Scaffold907:23998:24607:-1|gene:LLOJ010468;>LLOJ004775-PA |protein_coding|Scaffold286:92699:93316:-1|gene:LLOJ004775	3	95	PF03501.18	S10_plectin	1	92	157.4	7.8e-47
	-2.39436	-2.83895	-2.64175	-1.34345	-1.04086	-2.31881	-2.15932	4	4	4	34	34	34	14042	0	13659	113720000	16	LLOJ006593-PA	LLOJ006593-PA	>LLOJ006593-PA |protein_coding|Scaffold476:31636:40810:-1|gene:LLOJ006593	696	977	PF01031.23	Dynamin_M	1	283	337.11	8.3e-101
				-1.79028	-1.53284	-2.30903	-1.09185	4	4	4	67	67	67	83444	0	43559	81958000	7	LLOJ003211-PA	LLOJ003211-PA	>LLOJ003211-PA |protein_coding|Scaffold1979:5866:8164:-1|gene:LLOJ003211	109	189	PF06297.17	PET	4	84	85.88	1.8e-24
				-2.36185	-2.25552	-2.25178		3	3	3	69	69	69	5814	0	38187	53947000	15	LLOJ008133-PA	LLOJ008133-PA	>LLOJ008133-PA |protein_coding|Scaffold668:83320:84958:-1|gene:LLOJ008133	18	514	PF00899.24	ThiF	1	204	79.64	2e-22
-1.85469			-1.25701	-1.63902		-2.24465	-0.600733	2	2	2	338	338	338	85621	0	61886	140010000	10	gi|459667238|gb|AGG80638.1|;gi|459667236|gb|AGG80637.1|;gi|459667234|gb|AGG80636.1|;gi|459667232|gb|AGG80635.1|;gi|459667230|gb|AGG80634.1|;gi|459667228|gb|AGG80633.1|;gi|459667226|gb|AGG80632.1|;gi|459667224|gb|AGG80631.1|;gi|459667222|gb|AGG80630.1|;gi|459667220|gb|AGG80629.1|;gi|459667218|gb|AGG80628.1|;gi|459667216|gb|AGG80627.1|;gi|459667214|gb|AGG80626.1|;gi|459667212|gb|AGG80625.1|;gi|4596…	gi|459667238|gb|AGG80638.1|;gi|459667236|gb|AGG80637.1|;gi|459667234|gb|AGG80636.1|;gi|459667232|gb|AGG80635.1|;gi|459667230|gb|AGG80634.1|;gi|459667228|gb|AGG80633.1|;gi|459667226|gb|AGG80632.1|;gi|459667224|gb|AGG80631.1|;gi|459667222|gb|AGG80630.1|;gi|459667220|gb|AGG80629.1|;gi|459667218|gb|AGG80628.1|;gi|459667216|gb|AGG80627.1|;gi|459667214|gb|AGG80626.1|;gi|459667212|gb|AGG80625.1|;gi|4596…	>gi|459667238|gb|AGG80638.1| ribosomal protein L17, partial [Lutzomyia longipalpis];>gi|459667236|gb|AGG80637.1| ribosomal protein L17, partial [Lutzomyia longipalpis];>gi|459667234|gb|AGG80636.1| ribosomal protein L17, partial [Lutzomyia longipalpis];>gi|	1	77	PF00238.22	Ribosomal_L14	15	90	72.85	2.4e-20
				-2.08258	-1.19115	-2.23017	-3.6549	4	4	4	27	27	27	25765	0	13611	55958000	11	LLOJ001928-PA	LLOJ001928-PA	>LLOJ001928-PA ade3: adenosine 3|protein_coding|Scaffold144:14128:28738:1|gene:LLOJ001928	106	286	PF01071.22	GARS_A	1	181	245.44	4.1e-73
				-1.14881	-0.65261	-2.22527	-1.36416	3	3	3	301	301	301	15699	0	15511	210660000	18	LLOJ008039-PA	LLOJ008039-PA	>LLOJ008039-PA |protein_coding|Scaffold653:19135:20347:1|gene:LLOJ008039	1	141	PF13561.9	adh_short_C2	99	234	129.16	2e-37
		-2.23821		1.45429	0.951732	-2.21213	-1.12797	10	10	10	144	144	144	10176	0	20228	304500000	34	LLOJ009307-PA	LLOJ009307-PA	>LLOJ009307-PA |protein_coding|Scaffold85:67289:74369:-1|gene:LLOJ009307	463	666	PF08662.14	eIF2A	1	193	142.71	1.4e-41
				0.765657	0.168439	-2.20755		4	4	4	155	155	155	34846	0	10369	99923000	11	LLOJ000455-PA	LLOJ000455-PA	>LLOJ000455-PA |protein_coding|Scaffold1070:9537:10537:-1|gene:LLOJ000455	24	118	PF15886.8	CBM39	2	97	94.97	2.6e-27
-1.19755	-1.31004	-0.448461	-0.473	-1.49521	-0.798821	-2.18992	-0.835178	3	3	3	99	99	99	57141	0	12621	171140000	36	LLOJ009096-PA	LLOJ009096-PA	>LLOJ009096-PA |protein_coding|Scaffold80:56299:59409:1|gene:LLOJ009096	208	415	PF13017.9	Maelstrom	10	215	131.13	4.8e-38
-2.90508				-2.16357	-1.95581	-2.11589		2	2	2	53	53	53	58929	0	49271	52079000	10	LLOJ007211-PA	LLOJ007211-PA	>LLOJ007211-PA |protein_coding|Scaffold544:91534:96016:1|gene:LLOJ007211	1	126	PF08336.14	P4Ha_N	5	135	127.05	4.6e-37
			-2.18709	-2.67608	-2.44659	-2.10034	-2.63062	3	3	3	214	214	214	16533	0	72288	78181000	10	LLOJ000883-PA;LLOJ000881-PA	LLOJ000883-PA;LLOJ000881-PA	>LLOJ000883-PA |protein_coding|Scaffold1150:24329:24842:1|gene:LLOJ000883;>LLOJ000881-PA |protein_coding|Scaffold1150:17101:17613:1|gene:LLOJ000881	13	128	PF00241.23	Cofilin_ADF	2	123	76.15	2e-21
				-1.7746	-2.49458	-2.09607	-2.81865	8	8	8	155	155	155	66556	0	21787	163540000	22	LLOJ004673-PA	LLOJ004673-PA	>LLOJ004673-PA |protein_coding|Scaffold28:101907:121927:1|gene:LLOJ004673	431	512	PF04777.16	Evr1_Alr	1	97	57.92	1e-15
-2.80235	-2.59547	-1.94705		-2.17348	-2.33158	-2.04334	-1.9021	7	7	7	459	459	459	28476	0	17333	283450000	28	LLOJ005433-PA	LLOJ005433-PA	>LLOJ005433-PA |protein_coding|Scaffold343:97082:97914:1|gene:LLOJ005433	7	136	PF00300.25	His_Phos_1	1	125	98.8	3.4e-28
				-1.84484	-1.94763	-2.03622	-1.44015	5	5	5	233	233	233	2243	0	56226	282570000	15	LLOJ006118-PA	LLOJ006118-PA	>LLOJ006118-PA |protein_coding|Scaffold415:30769:32034:1|gene:LLOJ006118	46	108	PF16205.8	Ribosomal_S17_N	2	67	102.52	1.3e-29
						-2.03507	-1.84458	3	3	3	78	78	78	5472	0	11308	58447000	4	LLOJ002991-PA	LLOJ002991-PA	>LLOJ002991-PA |protein_coding|Scaffold188:132218:137356:-1|gene:LLOJ002991	181	484	PF00883.24	Peptidase_M17	2	311	306.15	2.9e-91
				-3.06858	-2.10427	-2.02735	-2.76048	4	4	4	64	64	64	95382	0	1414	88359000	15	LLOJ008776-PA;LLOJ008775-PA	LLOJ008776-PA;LLOJ008775-PA	>LLOJ008776-PA |protein_coding|Scaffold756:39482:42401:-1|gene:LLOJ008776;>LLOJ008775-PA |protein_coding|Scaffold756:36463:38337:-1|gene:LLOJ008775	179	489	PF11838.11	ERAP1_C	1	314	186.97	6.5e-55
	-2.07829	-1.84307	-1.50137	-1.78435	-1.77595	-2.02458		6	6	6	91	91	91	84951	0	28597	128370000	17	LLOJ000679-PA	LLOJ000679-PA	>LLOJ000679-PA |protein_coding|Scaffold1103:51306:54890:1|gene:LLOJ000679	49	462	PF02897.18	Peptidase_S9_N	1	413	464.6	2.8e-139
	-1.96419	-2.83734	-1.97374	-0.595912	-0.327411	-2.00349	-1.41782	4	4	4	64	64	64	10624	0	16436	157190000	19	LLOJ000788-PA	LLOJ000788-PA	>LLOJ000788-PA |protein_coding|Scaffold11300:13639:18725:1|gene:LLOJ000788	847	936	PF09173.14	eIF2_C	2	86	109.29	9.2e-32
-2.28415			-2.41807	-1.84604	-2.03089	-2.00047	-1.78441	5	5	5	101	101	101	58423	0	80691	106050000	15	LLOJ008928-PA	LLOJ008928-PA	>LLOJ008928-PA |protein_coding|Scaffold78:121182:124693:-1|gene:LLOJ008928	66	482	PF01704.21	UDPGP	1	412	623.11	1.9e-187
			-2.55584	-0.921816	-0.043368	-1.99666	-0.408184	4	4	4	99	99	99	67048	0	86094	178720000	21	LLOJ009789-PA	LLOJ009789-PA	>LLOJ009789-PA |protein_coding|Scaffold927:60528:63155:-1|gene:LLOJ009789	171	370	PF00009.30	GTP_EFTU	1	184	149	1.3e-43
0.130589	-2.92722		-0.958434	-1.26796	-0.890068	-1.96117	-0.48045	7	7	7	431	431	431	29057	0	53201	302110000	58	LLOJ006091-PA	LLOJ006091-PA	>LLOJ006091-PA |protein_coding|Scaffold41:153286:154158:1|gene:LLOJ006091	127	254	PF02747.18	PCNA_C	1	128	206.81	1.1e-61
-1.6402				0.04395	0.452022	-1.95894	-2.51906	4	4	4	67	67	67	9822	0	14605	127420000	12	LLOJ004575-PA	LLOJ004575-PA	>LLOJ004575-PA |protein_coding|Scaffold27:171820:206688:-1|gene:LLOJ004575	223	485	PF00082.25	Peptidase_S8	1	269	137.56	5.3e-40
				-2.70069		-1.93031	-1.80363	3	3	3	345	345	345	1336	0	19054	91292000	7	LLOJ010471-PA	LLOJ010471-PA	>LLOJ010471-PA |protein_coding|Scaffold955:38969:39671:1|gene:LLOJ010471	2	99	PF00827.20	Ribosomal_L15e	90	188	154.45	2.7e-45
-1.82101	-1.42897	-1.51742	-1.07809	-2.20264	-1.86276	-1.92632	-0.816351	5	5	5	261	261	261	22635	0	15225	170780000	26	LLOJ009243-PA	LLOJ009243-PA	>LLOJ009243-PA PHGP: phospholipid hydroperoxide glutathione peroxidase|protein_coding|Scaffold830:49057:51990:1|gene:LLOJ009243	44	152	PF00255.22	GSHPx	1	108	129.35	4.2e-38
				-2.09899	-1.82849	-1.92559	-0.984902	3	3	3	343	343	343	11097	0	90287	77487000	7	LLOJ008701-PA	LLOJ008701-PA	>LLOJ008701-PA |protein_coding|Scaffold747:20695:21473:1|gene:LLOJ008701	9	101	PF00166.24	Cpn10	3	93	112.34	8.8e-33
-1.55506		-1.5793	-2.0592	-1.3695	-1.31383	-1.92496	-0.411313	3	3	3	15	15	15	22858	0	41356	240350000	22	LLOJ008019-PA	LLOJ008019-PA	>LLOJ008019-PA |protein_coding|Scaffold649:6433:7053:-1|gene:LLOJ008019
-2.40601		-2.29444	-2.09035			-1.92313		3	3	3	73	73	73	42232	0	17649	124480000	12	LLOJ004507-PA;LLOJ008589-PA	LLOJ004507-PA;LLOJ008589-PA	>LLOJ004507-PA |protein_coding|Scaffold2653:3896:5056:-1|gene:LLOJ004507;>LLOJ008589-PA |protein_coding|Scaffold729:19357:26857:-1|gene:LLOJ008589	270	380	PF00168.33	C2	2	103	55.35	6.8e-15
-1.9951	-2.10486	-1.98913	-2.10868	-2.28452	-1.01493	-1.9205		2	2	2	66	66	66	63209	0	14376	81263000	19	LLOJ004909-PA	LLOJ004909-PA	>LLOJ004909-PA |protein_coding|Scaffold3:499031:513803:1|gene:LLOJ004909
-1.59197			-3.02369	-0.306382	-0.155592	-1.91244	-1.52326	2	2	2	93	93	93	3074	0	50638	135120000	8	LLOJ003652-PA	LLOJ003652-PA	>LLOJ003652-PA |protein_coding|Scaffold216:148480:150614:-1|gene:LLOJ003652	197	280	PF00736.22	EF1_GNE	2	90	113.7	3.7e-33
				-1.57961	-1.33666	-1.89734	-1.1553	5	5	2	79	79	33	10931	0	65366	103040000	9	LLOJ007780-PA	LLOJ007780-PA	>LLOJ007780-PA |protein_coding|Scaffold611:6646:13351:1|gene:LLOJ007780	632	932	PF02171.20	Piwi	2	301	383.3	8.3e-115
-1.39309				-2.12574		-1.88146	-2.24594	5	5	5	128	128	128	63384	0	10252	65753000	12	LLOJ004285-PA	LLOJ004285-PA	>LLOJ004285-PA |protein_coding|Scaffold255:45862:50717:1|gene:LLOJ004285	118	580	PF00171.25	Aldedh	1	462	595.6	5.8e-179
-1.69316				-0.182947	0.216142	-1.87854	-1.74287	3	3	3	39	39	39	7874	0	15019	107780000	26	LLOJ008137-PA	LLOJ008137-PA	>LLOJ008137-PA |protein_coding|Scaffold668:96667:99033:-1|gene:LLOJ008137	109	610	PF02995.20	DUF229	3	496	460.33	7.6e-138
-3.25755	-3.64208			-0.0118296	-1.19659	-1.8744	-1.70875	7	3	3	104	56	56	72566	0	5719	155150000	19	LLOJ006560-PA	LLOJ006560-PA	>LLOJ006560-PA |protein_coding|Scaffold470:71833:82248:-1|gene:LLOJ006560	296	459	PF00270.32	DEAD	2	174	160.53	3.6e-47
-0.56879	-1.43207			1.04628	0.799855	-1.8687	-2.52865	6	6	6	15	15	15	70734	0	15671	203500000	16	LLOJ007841-PA	LLOJ007841-PA	>LLOJ007841-PA |protein_coding|Scaffold62:162018:167693:-1|gene:LLOJ007841	55	111	PF01607.27	CBM_14	1	53	45.78	5.6e-12
-1.08787	-0.636748			-0.0267655	0.514097	-1.83268	-1.12837	8	8	8	243	243	243	46958	0	21201	229210000	24	LLOJ007365-PA	LLOJ007365-PA	>LLOJ007365-PA |protein_coding|Scaffold562:104872:106324:-1|gene:LLOJ007365	100	385	PF00579.28	tRNA-synt_1b	3	289	81.83	5.5e-23
-3.05186	-2.35158		-1.87657	-1.54956	-2.63597	-1.8053	-3.33853	2	2	2	41	41	41	64832	0	7741	73594000	22	LLOJ000344-PA	LLOJ000344-PA	>LLOJ000344-PA |protein_coding|Scaffold1047:539:3154:-1|gene:LLOJ000344	5	93	PF01749.23	IBB	1	89	79.61	2e-22
-0.606191	-1.16232	-0.939981	-0.941088	-0.284419	-0.487056	-1.79761	-1.38242	7	7	7	102	102	102	13577	0	36359	154110000	26	LLOJ002452-PA	LLOJ002452-PA	>LLOJ002452-PA |protein_coding|Scaffold163:44493:52664:1|gene:LLOJ002452	495	739	PF04811.18	Sec23_trunk	1	243	270.57	1.4e-80
-2.03693				-0.972116	-1.72706	-1.74944	0.17694	4	4	4	524	524	524	136	0	47698	284630000	45	LLOJ008160-PA	LLOJ008160-PA	>LLOJ008160-PA |protein_coding|Scaffold672:19496:20005:-1|gene:LLOJ008160	5	69	PF01423.25	LSM	1	66	66.01	1.9e-18
				-0.927543	-0.868113	-1.74083	-0.783769	5	5	5	277	277	277	18072	0	86015	219090000	13	LLOJ001627-PA	LLOJ001627-PA	>LLOJ001627-PA |protein_coding|Scaffold1345:24222:24772:1|gene:LLOJ001627	1	101	PF01157.21	Ribosomal_L21e	1	101	159.78	1.4e-47
				-0.832482	-0.852479	-1.71151	-0.100575	2	2	2	347	347	347	81242	0	271	286380000	36	LLOJ000880-PA	LLOJ000880-PA	>LLOJ000880-PA |protein_coding|Scaffold115:159601:159999:1|gene:LLOJ000880
-2.6173	-2.29716		-2.28619	-0.811641	-0.135636	-1.71037	-1.18272	4	4	4	118	118	118	4531	0	1115	120810000	20	LLOJ007745-PA	LLOJ007745-PA	>LLOJ007745-PA |protein_coding|Scaffold608:67806:68975:-1|gene:LLOJ007745	66	239	PF10602.12	RPN7	1	174	199.22	4.4e-59
		-2.0938	-1.88609	-0.0481586	-0.549425	-1.67777	-1.57663	4	4	4	8	8	8	1114	0	28563	161390000	21	LLOJ007220-PA	LLOJ007220-PA	>LLOJ007220-PA |protein_coding|Scaffold547:29165:44949:1|gene:LLOJ007220	468	595	PF08264.16	Anticodon_1	2	144	49.04	6.5e-13
						-1.67414	-1.51315	8	3	3	118	43	43	11164	0	31731	91668000	9	LLOJ009166-PA	LLOJ009166-PA	>LLOJ009166-PA |protein_coding|Scaffold815:23:9324:-1|gene:LLOJ009166	895	1008	PF12580.11	TPPII	2	114	150	5.8e-44
				-2.36828		-1.60547	-1.91529	5	5	5	79	79	79	10455	0	25332	107290000	11	LLOJ004374-PA	LLOJ004374-PA	>LLOJ004374-PA |protein_coding|Scaffold26:50617:57711:-1|gene:LLOJ004374	556	857	PF00365.23	PFK	2	286	300.95	9.1e-90
				-1.57741		-1.60323	-1.87369	3	3	3	23	23	23	17735	0	17279	112270000	10	LLOJ007793-PA;LLOJ001613-PA	LLOJ007793-PA	>LLOJ007793-PA for: foraging|protein_coding|Scaffold612:28859:48763:-1|gene:LLOJ007793	742	1036	PF02171.20	Piwi	2	302	267.24	1.8e-79
-1.10433	-1.10101	-0.945441	-1.08736	1.67056	2.28528	-1.59844	-2.44644	5	5	5	164	164	164	40793	0	15343	355100000	39	LLOJ000456-PA	LLOJ000456-PA	>LLOJ000456-PA |protein_coding|Scaffold1070:11782:13767:-1|gene:LLOJ000456	20	117	PF15886.8	CBM39	2	101	87.08	7.4e-25
-0.909318				0.651928	0.478037	-1.59438	-1.80955	6	6	6	153	153	153	63634	0	22054	266430000	34	LLOJ003528-PA	LLOJ003528-PA	>LLOJ003528-PA |protein_coding|Scaffold21:72766:100321:-1|gene:LLOJ003528	137	297	PF00413.27	Peptidase_M10	1	159	189.03	5.1e-56
			-2.95365	-1.68346	-1.07018	-1.57943		3	3	3	13	13	13	33275	0	14735	146630000	15	LLOJ004589-PA	LLOJ004589-PA	>LLOJ004589-PA |protein_coding|Scaffold270:64413:65418:-1|gene:LLOJ004589	10	295	PF00459.28	Inositol_P	5	266	192.54	1e-56
-0.642628				-1.043	-1.19593	-1.57187	-0.627275	4	4	4	76	76	76	65859	0	12419	180190000	33	LLOJ007808-PA	LLOJ007808-PA	>LLOJ007808-PA |protein_coding|Scaffold6161:4110:6146:1|gene:LLOJ007808	379	585	PF17759.4	tRNA_synthFbeta	1	214	178.71	1.1e-52
		-0.697618		-2.35102	-2.33324	-1.56259	-1.34064	4	4	4	183	183	183	24668	0	7123	93744000	15	LLOJ010069-PA;LLOJ010070-PA	LLOJ010069-PA;LLOJ010070-PA	>LLOJ010069-PA |protein_coding|Scaffold99:136423:140785:-1|gene:LLOJ010069;>LLOJ010070-PA |protein_coding|Scaffold99:143362:150027:-1|gene:LLOJ010070	11	177	PF03567.17	Sulfotransfer_2	77	246	119.7	2.5e-34
-0.90369	-1.3924		-0.451929	-1.39679	-1.3375	-1.55615	-1.3507	5	5	5	148	148	148	59584	0	21542	150010000	16	LLOJ004109-PA	LLOJ004109-PA	>LLOJ004109-PA bendless|protein_coding|Scaffold244:63312:64937:-1|gene:LLOJ004109	93	119	PF01239.25	PPTA	5	31	35.1	7.2e-09
				-1.42478	-1.17693	-1.54923	-1.92003	3	3	3	215	215	215	1906	0	27995	136640000	23	LLOJ006556-PA;LLOJ010072-PA	LLOJ006556-PA;LLOJ010072-PA	>LLOJ006556-PA |protein_coding|Scaffold47:247602:248232:-1|gene:LLOJ006556;>LLOJ010072-PA |protein_coding|Scaffold99:193103:193825:1|gene:LLOJ010072	29	161	PF00156.30	Pribosyltran	11	136	61.42	6.7e-17
1.18072	2.32313	-1.28908	-1.38804	2.18029	1.8451	-1.54839	-2.13383	7	7	7	252	252	252	45355	0	64574	608050000	75	LLOJ000150-PA	LLOJ000150-PA	>LLOJ000150-PA |protein_coding|Scaffold1007:2022:4435:-1|gene:LLOJ000150
			-0.764782	-1.9766	-0.644824	-1.53719	-2.51376	2	2	2	89	89	89	87682	0	62044	101880000	20	LLOJ008558-PA	LLOJ008558-PA	>LLOJ008558-PA |protein_coding|Scaffold722:42440:47956:1|gene:LLOJ008558	16	375	PF04912.17	Dynamitin	1	396	293.13	4.2e-87
				-1.28519	-1.3404	-1.52026	-1.38371	5	5	5	105	105	105	74801	0	60691	187580000	16	LLOJ007538-PA	LLOJ007538-PA	>LLOJ007538-PA |protein_coding|Scaffold585:14973:18234:1|gene:LLOJ007538	200	644	PF03051.18	Peptidase_C1_2	2	438	598.94	5.6e-180
-0.98222			-0.874341	-0.51827		-1.51844		2	2	2	44	44	44	53214	0	88972	89741000	8	LLOJ002437-PA	LLOJ002437-PA	>LLOJ002437-PA |protein_coding|Scaffold1623:20283:21878:-1|gene:LLOJ002437	115	279	PF00270.32	DEAD	2	173	110.22	1e-31
-1.32206			-1.38764	0.150796	0.0448513	-1.51198	-2.57713	5	5	5	115	115	115	55736	0	423	161690000	12	LLOJ000210-PA	LLOJ000210-PA	>LLOJ000210-PA |protein_coding|Scaffold102:23610:27481:1|gene:LLOJ000210	27	505	PF00478.28	IMPDH	1	345	455.11	1.5e-136
-1.59744	-2.01285	-2.67232	0.646939	-0.311225	-0.522052	-1.48154	-0.0169306	6	6	6	171	171	171	51311	0	28048	309080000	34	LLOJ007838-PA;LLOJ007842-PA	LLOJ007838-PA	>LLOJ007838-PA |protein_coding|Scaffold62:144590:152556:-1|gene:LLOJ007838
0.67097	1.06615	-0.907482	-1.75279	1.2628	1.34868	-1.43095	-1.18775	10	10	10	304	304	304	43081	0	59779	345930000	60	LLOJ008627-PA	LLOJ008627-PA	>LLOJ008627-PA |protein_coding|Scaffold732:7478:9425:-1|gene:LLOJ008627
			-1.74757	-1.30289	-1.63075	-1.42235	-1.68439	3	3	3	119	119	119	53746	0	12967	115260000	8	LLOJ007665-PA	LLOJ007665-PA	>LLOJ007665-PA |protein_coding|Scaffold6:444093:448106:-1|gene:LLOJ007665	41	366	PF07992.17	Pyr_redox_2	2	295	219.15	7.8e-65
-0.687774	-2.15656			0.286509	-0.671187	-1.40424	-1.61848	2	2	2	21	21	21	98011	0	25775	145450000	16	LLOJ005558-PA	LLOJ005558-PA	>LLOJ005558-PA |protein_coding|Scaffold354:130500:146686:1|gene:LLOJ005558	505	540	PF00057.21	Ldl_recept_a	2	37	44.85	1.1e-11
-1.73972	-0.711675	-1.79137	-1.56786	-0.390133	-0.517486	-1.39397	-1.49981	6	6	6	195	195	195	6008	0	39339	171920000	52	LLOJ007218-PA	LLOJ007218-PA	>LLOJ007218-PA |protein_coding|Scaffold547:10788:14912:1|gene:LLOJ007218	179	402	PF00133.25	tRNA-synt_1	106	307	63.41	1.3e-17
-1.9916			-3.7075	0.462654	-0.356725	-1.38214		4	4	4	114	114	114	43522	0	99001	88517000	11	LLOJ001299-PA	LLOJ001299-PA	>LLOJ001299-PA |protein_coding|Scaffold1251:13643:14860:-1|gene:LLOJ001299	54	389	PF01979.23	Amidohydro_1	2	346	77.75	1e-21
-1.40139				-1.04291	-0.778195	-1.35197	-1.24849	8	8	8	206	206	206	52876	0	12263	164620000	15	LLOJ008166-PA	LLOJ008166-PA	>LLOJ008166-PA |protein_coding|Scaffold673:6398:11364:-1|gene:LLOJ008166	17	106	PF12796.10	Ank_2	3	82	59.19	4.9e-16
			-2.04129	0.444151	0.497718	-1.32726	-0.3566	7	7	7	276	276	276	42521	0	26939	284100000	41	LLOJ008859-PA	LLOJ008859-PA	>LLOJ008859-PA |protein_coding|Scaffold769:49161:50336:1|gene:LLOJ008859	129	165	PF13414.9	TPR_11	5	41	30.67	2e-07
-0.827155				-2.52611	-1.78452	-1.32582	-1.38184	9	9	9	143	143	143	1751	0	2092	123070000	15	LLOJ009139-PA	LLOJ009139-PA	>LLOJ009139-PA |protein_coding|Scaffold81:170485:185362:-1|gene:LLOJ009139	405	622	PF01433.23	Peptidase_M1	1	218	289	2.3e-86
-2.36935	-2.5278	-2.39332	-2.19451	-0.376874	-1.06879	-1.30621	-1.96273	4	4	4	87	87	87	58062	0	19465	126150000	16	LLOJ008744-PA	LLOJ008744-PA	>LLOJ008744-PA |protein_coding|Scaffold75:131158:136255:1|gene:LLOJ008744	68	399	PF13393.9	tRNA-synt_His	1	309	148.25	3.3e-43
-2.30592				-0.250199	-0.381541	-1.30308	-1.36612	1	1	1	6	6	6	25847	51086	20079	135140000	15	LLOJ003997-PA	LLOJ003997-PA	>LLOJ003997-PA |protein_coding|Scaffold237:60998:62920:-1|gene:LLOJ003997	4	69	PF08953.14	DUF1899	1	66	116.53	3.8e-34
			-1.31448	-2.10141	-2.15106	-1.28374	-0.549616	3	3	3	17	17	17	25366	0	56712	129790000	18	LLOJ006059-PA	LLOJ006059-PA	>LLOJ006059-PA |protein_coding|Scaffold405:45769:46532:-1|gene:LLOJ006059	24	215	PF00227.29	Proteasome	2	190	128.19	2.8e-37
				-1.12272	-1.10501	-1.27562	-1.36821	5	5	5	196	196	196	3493	0	3237	145390000	33	LLOJ000186-PA	LLOJ000186-PA	>LLOJ000186-PA |protein_coding|Scaffold1013:41947:48157:-1|gene:LLOJ000186	58	283	PF04045.17	P34-Arc	2	241	333.45	9.1e-100
-1.34346	-0.694399		-1.73566	0.228176	0.408	-1.2738	-1.6368	5	5	5	61	61	61	17396	0	9452	297420000	27	LLOJ007761-PA	LLOJ007761-PA	>LLOJ007761-PA |protein_coding|Scaffold61:182666:197985:-1|gene:LLOJ007761	619	881	PF00246.27	Peptidase_M14	21	286	259.42	6e-77
			-2.15211	-1.9931	-1.53802	-1.26755	-0.968632	5	5	5	287	287	287	18693	0	98526	457880000	31	LLOJ006207-PA	LLOJ006207-PA	>LLOJ006207-PA |protein_coding|Scaffold422:26336:26898:1|gene:LLOJ006207	78	166	PF15868.8	MBF2	1	90	49.89	3.7e-13
0.825842	-1.33028	1.35604	0.85597	-0.575241	0.929666	-1.25413	0.146843	4	4	4	9	9	9	50139	0	68775	356990000	46	LLOJ007274-PA;LLOJ003069-PA	LLOJ007274-PA;LLOJ003069-PA	>LLOJ007274-PA |protein_coding|Scaffold555:44054:51169:-1|gene:LLOJ007274;>LLOJ003069-PA |protein_coding|Scaffold1918:30857:36363:1|gene:LLOJ003069
-0.685404	-1.53065	-1.60892		-1.07396	-1.26653	-1.25344	-1.8542	9	9	9	6	6	6	2676	0	2506	136280000	27	LLOJ008301-PA	LLOJ008301-PA	>LLOJ008301-PA |protein_coding|Scaffold69:25672:45535:-1|gene:LLOJ008301	926	1628	PF08326.15	ACC_central	1	696	809.31	3.2e-243
						-1.24548		3	3	3	184	184	184	2453	0	1165	101120000	11	LLOJ002611-PA	LLOJ002611-PA	>LLOJ002611-PA |protein_coding|Scaffold17:383257:384456:-1|gene:LLOJ002611	23	212	PF00687.24	Ribosomal_L1	4	204	157.85	3e-46
				-0.0347865	-0.120654	-1.24535	-0.923284	5	5	5	111	111	111	70422	0	42886	378200000	68	LLOJ003590-PA	LLOJ003590-PA	>LLOJ003590-PA |protein_coding|Scaffold2133:11020:15776:1|gene:LLOJ003590	233	528	PF02958.23	EcKL	1	293	269.06	5.1e-80
-0.443994	-1.55536		-2.49931	-0.973203	0.896918	-1.24425	-2.21435	3	3	3	124	124	124	26944	0	17802	228500000	26	LLOJ005308-PA	LLOJ005308-PA	>LLOJ005308-PA |protein_coding|Scaffold335:23262:24127:1|gene:LLOJ005308	38	179	PF08212.15	Lipocalin_2	1	141	33.72	3.4e-08
-1.4566			-1.03991	-0.472449	-0.161272	-1.23715	-2.15336	4	4	4	67	67	67	76643	0	30918	171330000	37	LLOJ001585-PA	LLOJ001585-PA	>LLOJ001585-PA |protein_coding|Scaffold1326:3195:8338:1|gene:LLOJ001585	266	373	PF09070.14	PFU	5	110	129.13	8.2e-38
						-1.21765	-1.87849	3	3	3	237	237	237	21655	0	12195	113960000	15	LLOJ002670-PA	LLOJ002670-PA	>LLOJ002670-PA |protein_coding|Scaffold172:25713:26285:-1|gene:LLOJ002670	5	181	PF01725.19	Ham1p_like	1	186	188.01	1.6e-55
-1.24625	-1.35165	-1.58965	-0.392916	-0.935657	-0.0876107	-1.20426	0.172546	13	13	13	185	185	185	10538	0	84962	426970000	58	LLOJ001326-PA	LLOJ001326-PA	>LLOJ001326-PA |protein_coding|Scaffold126:101950:106668:1|gene:LLOJ001326	311	807	PF03571.18	Peptidase_M49	1	499	705.92	3.2e-212
-1.5121	-2.28981			-0.598713	-0.569163	-1.19229	-0.485081	4	4	4	244	244	244	26967	0	11553	179980000	22	LLOJ003920-PA	LLOJ003920-PA	>LLOJ003920-PA |protein_coding|Scaffold232:58121:59350:-1|gene:LLOJ003920	4	160	PF07933.17	DUF1681	1	156	201.15	8.2e-60
-1.76869		-3.03837	-0.134799	-1.28633	-1.33473	-1.17609	1.06932	7	7	7	411	411	411	23615	0	8032	704030000	48	LLOJ006846-PA;gi|157674469|gb|ABV60330.1|	LLOJ006846-PA;gi|157674469|gb|ABV60330.1|	>LLOJ006846-PA |protein_coding|Scaffold50:45451:46839:-1|gene:LLOJ006846;>gi|157674469|gb|ABV60330.1| 40S ribosomal protein S8-like protein [Lutzomyia longipalpis]	5	189	PF01201.25	Ribosomal_S8e	1	133	185.92	3.6e-55
				-0.72092		-1.17085	-1.67996	3	3	3	40	40	40	13126	0	35553	96228000	4	LLOJ003734-PA	LLOJ003734-PA	>LLOJ003734-PA |protein_coding|Scaffold2202:4999:8833:1|gene:LLOJ003734	33	77	PF02736.22	Myosin_N	2	45	52.67	2.8e-14
					-1.49648	-1.1685	-0.681582	4	4	4	101	101	101	45087	0	87412	235580000	17	LLOJ008920-PA	LLOJ008920-PA	>LLOJ008920-PA |protein_coding|Scaffold78:88814:90439:1|gene:LLOJ008920	117	371	PF07942.15	CARME	11	271	333.44	9.2e-100
				-1.484	-0.598771	-1.11426	-0.576422	7	7	7	177	177	177	10585	0	13134	163470000	17	LLOJ005274-PA	LLOJ005274-PA	>LLOJ005274-PA |protein_coding|Scaffold333:36965:41428:-1|gene:LLOJ005274	664	937	PF01409.23	tRNA-synt_2d	2	241	292.86	2e-87
				0.0444288	-0.359311	-1.10961	-1.14907	8	8	8	48	48	48	28789	0	66028	290330000	25	LLOJ004049-PA	LLOJ004049-PA	>LLOJ004049-PA |protein_coding|Scaffold241:21345:46042:1|gene:LLOJ004049	19	493	PF00982.24	Glyco_transf_20	2	471	430.29	9.5e-129
-0.826739		-1.72406	-1.61991	-0.183998	-1.37406	-1.06219	-1.63072	9	9	9	194	194	194	87228	0	63004	306760000	30	LLOJ003398-PA	LLOJ003398-PA	>LLOJ003398-PA |protein_coding|Scaffold203:104507:111265:-1|gene:LLOJ003398
-2.47141	-1.43887	-1.6502	-1.34118	-1.78603	-1.24372	-1.03294	-1.64793	6	6	6	54	54	54	16092	0	13237	122880000	27	LLOJ005140-PA	LLOJ005140-PA	>LLOJ005140-PA |protein_coding|Scaffold321:47085:63020:1|gene:LLOJ005140	1216	1427	PF18404.4	Glyco_transf_24	1	212	378.5	1.8e-113
-1.13612	-0.248037	-0.528481	0.00322684	-0.713555	-0.0142226	-1.03102	0.760181	8	8	8	622	622	622	19827	0	44194	546050000	64	LLOJ008093-PA	LLOJ008093-PA	>LLOJ008093-PA |protein_coding|Scaffold662:57233:58481:1|gene:LLOJ008093	1	168	PF00838.20	TCTP	1	166	213.98	1.8e-63
				-1.8189	-2.14945	-1.03031	-1.11079	6	6	6	361	361	361	26075	0	2591	324700000	34	LLOJ005427-PA	LLOJ005427-PA	>LLOJ005427-PA Hsp22: heat shock protein|protein_coding|Scaffold343:66538:67239:-1|gene:LLOJ005427	87	179	PF00011.24	HSP20	4	102	65.97	3e-18
				0.73658	1.1684	-1.00611	-0.750803	7	7	7	232	232	232	63242	0	33261	286750000	33	LLOJ000811-PA	LLOJ000811-PA	>LLOJ000811-PA |protein_coding|Scaffold1136:7383:9175:1|gene:LLOJ000811	14	522	PF05091.15	eIF-3_zeta	1	526	702.38	4.9e-211
						-0.985874	-1.19858	2	2	2	116	116	116	22391	0	29391	202790000	10	LLOJ001625-PA	LLOJ001625-PA	>LLOJ001625-PA |protein_coding|Scaffold1345:20072:21520:1|gene:LLOJ001625	86	184	PF00673.24	Ribosomal_L5_C	1	94	76.3	1.7e-21
-0.226764	-0.893436	-0.753984	-0.194773	-0.108211	-0.665583	-0.956056	-1.64139	4	4	4	103	103	103	53042	0	27636	209100000	41	LLOJ006648-PA	LLOJ006648-PA	>LLOJ006648-PA |protein_coding|Scaffold485:26661:28966:1|gene:LLOJ006648	4	188	PF03721.17	UDPG_MGDP_dh_N	2	183	218.06	7.8e-65
		-1.46869			-2.12173	-0.950244	-1.20939	5	5	5	219	219	219	38835	0	16065	161210000	17	LLOJ005022-PA	LLOJ005022-PA	>LLOJ005022-PA |protein_coding|Scaffold31:34919:35935:1|gene:LLOJ005022	53	338	PF10343.12	Q_salvage	2	288	371.1	4.5e-111
-2.07602				-0.805027	-1.38976	-0.948884	-2.44279	6	6	6	62	62	62	15878	0	20483	63923000	31	LLOJ007789-PA	LLOJ007789-PA	>LLOJ007789-PA |protein_coding|Scaffold611:71363:77966:1|gene:LLOJ007789	2	402	PF13001.10	Ecm29	82	497	270.4	3.1e-80
-1.49859	0.820494		0.801748	0.337338	-0.219102	-0.939713	-0.477436	10	9	9	19	17	17	99859	0	46646	305340000	37	LLOJ007673-PA	LLOJ007673-PA	>LLOJ007673-PA |protein_coding|Scaffold60:48597:60356:-1|gene:LLOJ007673	192	500	PF00180.23	Iso_dh	84	343	203.08	7.5e-60
-2.14197			-2.48996	-0.743437	-1.02246	-0.938352	-0.165551	5	5	5	154	154	154	5446	0	10922	204590000	18	LLOJ005262-PA	LLOJ005262-PA	>LLOJ005262-PA |protein_coding|Scaffold332:40653:48262:1|gene:LLOJ005262	174	381	PF01602.23	Adaptin_N	3	202	200.95	3.4e-59
-2.06594	-1.6386	-2.49	-1.47462	0.627346	0.482663	-0.913736	-0.753807	9	9	9	57	57	57	2695	0	26655	234850000	22	LLOJ006107-PA	LLOJ006107-PA	>LLOJ006107-PA |protein_coding|Scaffold412:73594:94751:1|gene:LLOJ006107	484	526	PF16300.8	WD40_4	1	43	58.11	6.1e-16
	-1.14611	-1.11834	-1.10892	-0.974459	-1.66871	-0.903996	0.0420233	5	5	5	183	183	183	34551	0	64751	364490000	43	LLOJ008719-PA	LLOJ008719-PA	>LLOJ008719-PA |protein_coding|Scaffold748:40891:41895:-1|gene:LLOJ008719	10	303	PF00923.22	TAL_FSA	10	286	306	2.7e-91
-1.0391	-1.4538	-2.11561	-0.164295	1.24757	0.801992	-0.90223	-2.07711	6	6	6	49	49	49	14861	0	45946	333480000	41	LLOJ007941-PA	LLOJ007941-PA	>LLOJ007941-PA |protein_coding|Scaffold637:5797:32863:1|gene:LLOJ007941	128	517	PF05649.16	Peptidase_M13_N	1	384	385.19	5.6e-115
						-0.885885	-0.713882	2	2	2	169	169	169	22108	0	1585	133890000	15	LLOJ003196-PA	LLOJ003196-PA	>LLOJ003196-PA |protein_coding|Scaffold197:24128:26328:-1|gene:LLOJ003196	105	193	PF03485.19	Arg_tRNA_synt_N	1	85	79.08	3.1e-22
-0.663348		-2.16772	-1.00166	-1.10624	-0.404261	-0.851243	-1.74033	8	8	8	275	275	275	43912	0	38279	181890000	39	LLOJ004444-PA	LLOJ004444-PA	>LLOJ004444-PA |protein_coding|Scaffold2621:10561:11861:1|gene:LLOJ004444	241	343	PF01399.30	PCI	2	104	50.74	2.2e-13
				-0.459715	-0.0930168	-0.844113	0.33448	8	8	8	47	47	47	32431	0	43987	334950000	34	LLOJ009396-PA	LLOJ009396-PA	>LLOJ009396-PA |protein_coding|Scaffold867:10440:25538:-1|gene:LLOJ009396	2586	2725	PF06201.16	PITH	1	150	129.86	9.3e-38
						-0.839439	-0.30832	3	3	3	101	101	101	48736	0	57329	152240000	12	LLOJ003836-PA	LLOJ003836-PA	>LLOJ003836-PA |protein_coding|Scaffold228:128838:130311:-1|gene:LLOJ003836	2	119	PF00330.23	Aconitase	357	461	132.22	2.9e-38
				-1.00322	-1.3363	-0.799993	0.537717	6	6	6	187	187	187	39482	0	18188	240200000	18	LLOJ008670-PA	LLOJ008670-PA	>LLOJ008670-PA |protein_coding|Scaffold74:115112:121226:-1|gene:LLOJ008670	29	162	PF09229.14	Aha1_N	1	136	124.53	3.5e-36
						-0.791743	-1.2045	4	4	4	17	17	17	48441	0	15045	121740000	16	LLOJ004442-PA	LLOJ004442-PA	>LLOJ004442-PA |protein_coding|Scaffold262:130906:132381:1|gene:LLOJ004442	93	141	PF00415.21	RCC1	2	50	46.33	5.1e-12
-0.132318	-0.628977			-0.238645	-0.182067	-0.784054	-1.17862	5	5	5	583	583	583	11592	0	18861	327710000	34	LLOJ003617-PA	LLOJ003617-PA	>LLOJ003617-PA |protein_coding|Scaffold215:100248:102527:1|gene:LLOJ003617	14	105	PF00254.31	FKBP_C	2	94	119.58	5.8e-35
-0.969487	-1.55659		1.00526	-0.076184	-0.439531	-0.763419	-0.383819	7	7	6	14	14	12	7552	0	18962	295640000	33	LLOJ001603-PA	LLOJ001603-PA	>LLOJ001603-PA |protein_coding|Scaffold1334:24536:28944:1|gene:LLOJ001603	69	500	PF01139.20	RtcB	1	409	482.52	1.3e-144
3.92774	3.52323	1.52868	-0.935288	3.02191	3.6018	-0.763212	-2.64563	3	3	3	617	617	617	1341	0	64485	1103200000	51	LLOJ002783-PA	LLOJ002783-PA	>LLOJ002783-PA |protein_coding|Scaffold1760:11170:12297:-1|gene:LLOJ002783
0.0652638	-0.397159	-0.608691	-1.19947	0.722724	0.103458	-0.755862	-1.46739	4	4	4	135	135	135	52046	0	24136	251820000	55	LLOJ000114-PA	LLOJ000114-PA	>LLOJ000114-PA |protein_coding|Scaffold100:29192:30684:-1|gene:LLOJ000114	148	353	PF00149.31	Metallophos	2	205	87.39	2e-24
-0.690634	0.0432066	0.0221604	0.302818	-0.292327	0.19118	-0.73083	0.172988	6	6	6	183	183	183	3622	0	28127	485450000	53	LLOJ003303-PA	LLOJ003303-PA	>LLOJ003303-PA |protein_coding|Scaffold20:45701:48136:1|gene:LLOJ003303	26	90	PF00191.23	Annexin	2	66	82.26	2.1e-23
1.4503	-0.174495	-2.12037	-2.42046	0.545346	0.715889	-0.730236	-0.82408	6	6	6	238	238	238	30927	0	36108	310390000	74	LLOJ008611-PA	LLOJ008611-PA	>LLOJ008611-PA |protein_coding|Scaffold73:167161:168050:1|gene:LLOJ008611	2	265	PF00450.25	Peptidase_S10	146	420	142.9	2e-41
-0.522605	-1.5421	-0.888344		0.48593	0.0986585	-0.701617	-0.725637	9	9	9	218	218	218	61717	0	18809	322220000	44	LLOJ000862-PA;LLOJ009927-PA;LLOJ009926-PA	LLOJ000862-PA;LLOJ009927-PA	>LLOJ000862-PA SH3PX1: sortin nexin|protein_coding|Scaffold11433:1974:3677:-1|gene:LLOJ000862;>LLOJ009927-PA |protein_coding|Scaffold957:37814:39036:1|gene:LLOJ009927	309	545	PF10456.12	BAR_3_WASP_bdg	1	235	212.98	4.5e-63
1.00493		1.9396	-0.355736	-0.163233	-0.459572	-0.681839	0.653606	8	8	8	353	353	353	30469	0	25136	379970000	71	LLOJ004907-PA	LLOJ004907-PA	>LLOJ004907-PA |protein_coding|Scaffold3:483727:489714:-1|gene:LLOJ004907	161	238	PF00626.25	Gelsolin	2	75	50.92	1.2e-13
-0.922875	-0.925164	-0.168326	1.23	0.405013	0.814264	-0.675037	-0.237672	9	9	9	375	375	375	29035	0	36308	534360000	57	LLOJ010473-PA	LLOJ010473-PA	>LLOJ010473-PA |protein_coding|Scaffold1358:23177:24571:-1|gene:LLOJ010473	82	146	PF00333.23	Ribosomal_S5	1	65	98.5	1.7e-28
-1.7373			-2.06445	-0.429104	-0.458807	-0.672087	-0.772412	8	7	6	6	51	43	16069	0	28161	228080000	37	LLOJ005362-PA	LLOJ005362-PA	>LLOJ005362-PA |protein_coding|Scaffold34:40427:54000:-1|gene:LLOJ005362	1062	1360	PF02171.20	Piwi	1	301	313.89	1.1e-93
-1.27407	-0.985462	-1.1917	-0.86356	-0.160169	0.0297498	-0.669411	-1.13869	9	9	9	78	78	78	16439	0	56589	250130000	39	LLOJ006826-PA	LLOJ006826-PA	>LLOJ006826-PA |protein_coding|Scaffold5:651679:656937:1|gene:LLOJ006826	707	1004	PF06957.14	COPI_C	93	386	464.33	2.9e-139
		-1.37713	-0.399847	-0.594347	-0.608696	-0.641493	-0.284041	5	5	5	284	284	284	25699	0	26261	262910000	43	LLOJ001992-PA	LLOJ001992-PA	>LLOJ001992-PA |protein_coding|Scaffold146:108342:109084:1|gene:LLOJ001992	65	136	PF03732.20	Retrotrans_gag	26	95	24.45	2.8e-05
-2.01024		-1.59178	-1.11116	0.539757	0.200124	-0.631522	0.675242	6	6	6	149	149	149	77979	0	498	432350000	36	LLOJ005008-PA	LLOJ005008-PA	>LLOJ005008-PA |protein_coding|Scaffold308:85208:92260:1|gene:LLOJ005008	43	285	PF00378.23	ECH_1	2	246	298.84	2.8e-89
-0.835022	-1.14075					-0.629208		3	3	3	354	354	354	14784	0	28965	132360000	9	LLOJ008434-PA	LLOJ008434-PA	>LLOJ008434-PA |protein_coding|Scaffold707:27760:28482:1|gene:LLOJ008434	10	124	PF02136.23	NTF2	1	120	105.04	3.8e-30
				0.229702	0.106732	-0.624753	-0.302428	5	5	5	126	126	126	53512	0	11228	261880000	30	LLOJ005724-PA	LLOJ005724-PA	>LLOJ005724-PA |protein_coding|Scaffold370:10423:13793:-1|gene:LLOJ005724	246	433	PF01762.24	Galactosyl_T	2	194	165.14	1.7e-48
-3.26331	-2.62764	-2.12886		-0.949384	-0.929443	-0.624293	-0.785418	7	7	7	282	282	282	3861	0	56095	488480000	46	LLOJ008404-PA	LLOJ008404-PA	>LLOJ008404-PA Sptr: sepiapterin reductase|protein_coding|Scaffold700:9200:10476:-1|gene:LLOJ008404	13	212	PF00106.28	adh_short	4	192	87.55	8.1e-25
	-0.851247		-0.64337	0.648717	1.31359	-0.623918	-0.411249	10	10	10	304	304	304	49059	0	31453	468390000	37	LLOJ001068-PA	LLOJ001068-PA	>LLOJ001068-PA |protein_coding|Scaffold12:94063:100232:1|gene:LLOJ001068	134	317	PF02826.22	2-Hacid_dh_C	2	178	184.97	8.4e-55
-1.0763	-1.22947	-0.929447	-0.740339	0.478443	1.05419	-0.570377	-0.811209	8	8	8	256	256	256	44422	0	25184	329860000	57	LLOJ001204-PA	LLOJ001204-PA	>LLOJ001204-PA DNAJ2: DNAJ-like protein 2|protein_coding|Scaffold1227:46573:47769:1|gene:LLOJ001204	111	332	PF01556.21	DnaJ_C	2	149	137.82	3.1e-40
			-1.77888	-0.886923	-0.327589	-0.55004	-0.833799	5	5	5	157	157	157	55082	0	30093	264410000	48	LLOJ009957-PA	LLOJ009957-PA	>LLOJ009957-PA |protein_coding|Scaffold963:43423:45386:1|gene:LLOJ009957	156	323	PF00629.26	MAM	1	156	130.58	4.9e-38
			-0.883148	0.272413	-0.148016	-0.528999	-0.525317	2	2	2	73	73	73	4184	0	18661	309010000	29	LLOJ004103-PA	LLOJ004103-PA	>LLOJ004103-PA |protein_coding|Scaffold244:11904:14128:-1|gene:LLOJ004103	6	113	PF13519.9	VWA_2	1	105	76.12	3.2e-21
-0.517261		0.563111	-0.0587948	-0.552837	0.349559	-0.520224	-1.93839	7	7	7	664	664	664	1181	0	67942	623520000	75	LLOJ005819-PA	LLOJ005819-PA	>LLOJ005819-PA |protein_coding|Scaffold385:27119:27845:1|gene:LLOJ005819	6	102	PF00085.23	Thioredoxin	5	101	102.85	9e-30
-0.87154			-3.714	-1.06411	0.122566	-0.512357	-0.927863	7	7	7	226	226	226	64848	0	2831	426010000	51	LLOJ005979-PA	LLOJ005979-PA	>LLOJ005979-PA |protein_coding|Scaffold4:368602:381337:1|gene:LLOJ005979	350	596	PF00089.29	Trypsin	4	221	156.5	9.4e-46
				-0.734506	-0.437285	-0.506599	-0.230641	6	6	6	245	245	245	36514	0	37574	197170000	25	LLOJ008752-PA	LLOJ008752-PA	>LLOJ008752-PA |protein_coding|Scaffold751:35452:36420:-1|gene:LLOJ008752	2	314	PF01406.22	tRNA-synt_1e	53	256	267.91	1.2e-79
-1.38212	-0.833684	0.211601	-0.0142324	0.663636	0.987061	-0.501718	-0.105968	8	8	8	198	198	198	69078	0	41709	356400000	46	LLOJ008973-PA	LLOJ008973-PA	>LLOJ008973-PA |protein_coding|Scaffold787:13891:18302:1|gene:LLOJ008973	399	498	PF13646.9	HEAT_2	2	87	54.62	1.2e-14
-2.27313	-3.13213	-3.16791		-1.65043	-1.73175	-0.494621	-0.504156	5	5	5	195	195	195	47786	0	1233	199350000	17	LLOJ001584-PA	LLOJ001584-PA	>LLOJ001584-PA |protein_coding|Scaffold1325:19579:28031:1|gene:LLOJ001584
				-0.997444	-0.786054	-0.466999	-0.644443	3	3	3	203	203	203	30682	0	75326	148890000	9	LLOJ005519-PA	LLOJ005519-PA	>LLOJ005519-PA |protein_coding|Scaffold351:93453:96993:1|gene:LLOJ005519	14	271	PF01267.20	F-actin_cap_A	1	253	308.49	4.2e-92
0.521785	-0.0934245	-0.192934	-0.843341	0.208776	1.53215	-0.437062	-0.834364	3	3	3	21	21	21	14011	0	70918	498190000	48	LLOJ007747-PA	LLOJ007747-PA	>LLOJ007747-PA |protein_coding|Scaffold608:74880:86678:-1|gene:LLOJ007747	649	888	PF00089.29	Trypsin	1	221	184.55	2.5e-54
				-0.778978	-1.33823	-0.434265	0.150684	4	4	4	77	77	77	71395	0	17449	339260000	33	LLOJ009002-PA	LLOJ009002-PA	>LLOJ009002-PA |protein_coding|Scaffold791:11094:13805:-1|gene:LLOJ009002
-1.27364			-1.10322	0.13742	-0.321853	-0.43419	0.442557	9	9	9	254	254	254	52149	0	3227	336300000	36	LLOJ002598-PA	LLOJ002598-PA	>LLOJ002598-PA |protein_coding|Scaffold17:251416:252825:-1|gene:LLOJ002598	17	360	PF06068.16	TIP49	1	350	530.18	2.7e-159
			-1.60465	-0.00319913	-0.600951	-0.42617	-1.14018	7	7	7	213	213	213	50184	0	12619	246910000	29	LLOJ005927-PA	LLOJ005927-PA	>LLOJ005927-PA eIF2B-gamma: translation initiation factor|protein_coding|Scaffold397:56400:57897:1|gene:LLOJ005927	8	137	PF00483.26	NTP_transferase	2	137	47.64	1.6e-12
0.688338		-1.01204	-0.74373	0.135034	0.344916	-0.423636	0.733943	9	9	9	245	245	245	47394	0	38732	431950000	43	LLOJ003577-PA;LLOJ002766-PA	LLOJ003577-PA	>LLOJ003577-PA |protein_coding|Scaffold2127:6495:7874:1|gene:LLOJ003577
-2.03343	-2.78725	-1.51539	-1.80059	-0.548817	-1.2489	-0.415836	-2.22151	4	4	4	148	148	148	47696	0	12798	117280000	13	LLOJ005333-PA	LLOJ005333-PA	>LLOJ005333-PA |protein_coding|Scaffold336:89423:92893:-1|gene:LLOJ005333	59	426	PF00155.24	Aminotran_1_2	2	363	313.29	2.5e-93
0.0105422	-1.21785	-0.840082	-0.0808988	-0.0887964	0.0758994	-0.403966	-1.78065	4	4	4	164	164	164	40256	0	22526	318470000	40	LLOJ008229-PA	LLOJ008229-PA	>LLOJ008229-PA |protein_coding|Scaffold680:7535:8804:1|gene:LLOJ008229	10	236	PF00483.26	NTP_transferase	2	242	174.34	3.4e-51
-1.67348	-1.41924	-0.19334	-0.109049	-0.180436	-0.203289	-0.391145	-0.58853	8	8	8	286	286	286	29511	0	52626	399140000	62	LLOJ009006-PA	LLOJ009006-PA	>LLOJ009006-PA |protein_coding|Scaffold791:36743:38237:1|gene:LLOJ009006	95	169	PF00900.23	Ribosomal_S4e	1	75	121.93	7.7e-36
-1.39683	-1.10161		0.136109	-0.735266	0.0139426	-0.37707	-0.847264	12	12	12	124	124	124	18663	0	36863	255230000	50	LLOJ009358-PA	LLOJ009358-PA	>LLOJ009358-PA |protein_coding|Scaffold86:50866:65738:1|gene:LLOJ009358	365	676	PF09334.14	tRNA-synt_1g	1	309	390.12	9.8e-117
-0.234358	-1.54435	-1.79956	-1.56603	-0.0771116	0.279576	-0.370051	-0.298205	3	2	2	32	201	201	19412	0	15441	468880000	54	LLOJ000706-PA	LLOJ000706-PA	>LLOJ000706-PA |protein_coding|Scaffold111:173459:174535:-1|gene:LLOJ000706	41	169	PF00079.23	Serpin	3	132	76.69	2.2e-21
-0.980246		-0.522991	-0.123948	-0.220429	0.264668	-0.36722	-0.934882	7	7	7	112	112	112	11986	0	69612	249480000	56	LLOJ003926-PA	LLOJ003926-PA	>LLOJ003926-PA |protein_coding|Scaffold232:119364:131750:1|gene:LLOJ003926	19	334	PF00225.26	Kinesin	1	332	374.54	4e-112
-1.14493	-1.6693	-0.884023	0.626904	-1.19775	-1.14379	-0.364937	0.395461	6	6	6	40	40	40	26124	0	46198	284450000	36	LLOJ001624-PA	LLOJ001624-PA	>LLOJ001624-PA |protein_coding|Scaffold1345:18751:19828:-1|gene:LLOJ001624	6	211	PF01088.24	Peptidase_C12	2	210	212.83	4.8e-63
-0.298099	-0.300689	-0.441956	-0.0475694	0.23985	0.481248	-0.343886	-0.044852	10	10	10	202	202	202	76269	0	47105	405520000	34	LLOJ009517-PA	LLOJ009517-PA	>LLOJ009517-PA |protein_coding|Scaffold880:3706:11469:-1|gene:LLOJ009517	359	486	PF01380.25	SIS	2	130	127.24	3.5e-37
-1.00423			-1.65591	0.0654783	0.328862	-0.337624	0.66687	9	9	9	215	215	215	59066	0	44831	417320000	59	LLOJ000594-PA	LLOJ000594-PA	>LLOJ000594-PA |protein_coding|Scaffold1096:8378:12092:-1|gene:LLOJ000594	226	301	PF06325.16	PrmA	160	231	40.04	3.2e-10
-1.87438	-2.12185	-1.59516	-1.4232	-0.0603296	0.749693	-0.318063	0.8434	9	9	9	467	467	467	3795	0	53809	643720000	71	LLOJ000658-PA	LLOJ000658-PA	>LLOJ000658-PA |protein_coding|Scaffold110:62521:63525:-1|gene:LLOJ000658	8	121	PF01398.24	JAB	3	118	114.74	2.4e-33
-0.761002			-0.227433	0.571542	0.962332	-0.311067	0.272372	7	7	7	257	257	257	39227	0	25743	455500000	56	LLOJ008901-PA;LLOJ008741-PA	LLOJ008901-PA	>LLOJ008901-PA |protein_coding|Scaffold778:69336:70958:1|gene:LLOJ008901	125	162	PF00400.35	WD40	2	38	32.13	1.5e-07
1.19365	0.113395	-1.10821	-1.65896	1.13532	1.79534	-0.295883	-0.862679	12	12	3	272	272	59	58392	0	36363	542240000	60	gi|8745398|gb|AAF78901.1|AF234182_1	gi|8745398|gb|AAF78901.1|AF234182_1	>gi|8745398|gb|AAF78901.1|AF234182_1 putative adenosine deaminase [Lutzomyia longipalpis]	228	490	PF00962.25	A_deaminase	73	322	85.12	4.9e-24
				-0.710509	-0.788544	-0.295216	-0.784636	4	4	4	114	114	114	53312	0	11218	436920000	35	LLOJ010053-PA	LLOJ010053-PA	>LLOJ010053-PA |protein_coding|Scaffold99:27568:29520:-1|gene:LLOJ010053	36	461	PF05577.15	Peptidase_S28	2	433	294.99	9.5e-88
-1.02515	-1.47237	0.640061	-1.23391	-0.0527499	1.2721	-0.267363	0.784016	3	3	3	45	45	45	6475	0	48641	724030000	55	LLOJ009018-PA	LLOJ009018-PA	>LLOJ009018-PA |protein_coding|Scaffold7952:2912:4662:-1|gene:LLOJ009018	320	378	PF13855.9	LRR_8	2	61	39.52	3.7e-10
1.55275	1.01405	0.610564	0.137115	1.38664	1.44706	-0.258017	-0.0956837	13	13	13	163	163	163	1139	0	40596	796360000	154	LLOJ003132-PA	LLOJ003132-PA	>LLOJ003132-PA |protein_coding|Scaffold194:82561:93006:1|gene:LLOJ003132
					0.068436	-0.236297	-0.914514	3	1	1	444	208	208	81063	0	74345	199140000	134	LLOJ002340-PA;LLOJ002339-PA	LLOJ002340-PA;LLOJ002339-PA	>LLOJ002340-PA |protein_coding|Scaffold1583:13530:13745:1|gene:LLOJ002340;>LLOJ002339-PA |protein_coding|Scaffold1583:10812:11240:1|gene:LLOJ002339	7	72	PF00009.30	GTP_EFTU	3	55	61.86	6.4e-17
				-1.48531	-1.5712	-0.21437	-0.754881	5	5	5	361	361	361	22788	0	65811	248340000	37	LLOJ000216-PA	LLOJ000216-PA	>LLOJ000216-PA |protein_coding|Scaffold102:121897:122625:-1|gene:LLOJ000216	3	183	PF00227.29	Proteasome	6	190	141.99	1.7e-41
-0.768117				-0.685697	-0.152148	-0.184883	-1.22944	5	5	5	442	442	442	2463	0	71849	238910000	39	LLOJ007623-PA	LLOJ007623-PA	>LLOJ007623-PA |protein_coding|Scaffold598:38558:41475:1|gene:LLOJ007623	1	200	PF02450.18	LCAT	130	389	110.11	1.5e-31
	-2.14551	-1.09517	-1.24846	-0.413305	-0.25038	-0.178311	1.5753	9	9	9	268	268	268	34319	0	30799	1406200000	84	LLOJ000816-PA	LLOJ000816-PA	>LLOJ000816-PA RpL5: 60S ribosomal protein L5|protein_coding|Scaffold1136:40243:41669:-1|gene:LLOJ000816	14	181	PF17144.7	Ribosomal_L5e	1	163	274.43	3.6e-82
						-0.147224		2	2	2	71	71	71	35247	0	32223	31780000	5	LLOJ002416-PA	LLOJ002416-PA	>LLOJ002416-PA |protein_coding|Scaffold1616:16771:33519:1|gene:LLOJ002416	169	295	PF09273.14	Rubis-subs-bind	2	130	78.34	8.5e-22
				1.26031	1.13788	-0.136308	-0.498222	2	2	2	127	127	127	42457	0	27473	300610000	32	LLOJ006079-PA	LLOJ006079-PA	>LLOJ006079-PA |protein_coding|Scaffold408:99899:101213:-1|gene:LLOJ006079	214	340	PF00052.21	Laminin_B	1	136	102.3	2e-29
-1.58129		-2.83866	-0.915111	0.401375	0.257353	-0.132306	1.24756	6	6	6	147	147	147	51752	0	36734	637860000	79	LLOJ000823-PA	LLOJ000823-PA	>LLOJ000823-PA |protein_coding|Scaffold1137:77324:79098:1|gene:LLOJ000823	156	448	PF00557.27	Peptidase_M24	2	207	146.51	9.3e-43
-2.26777			-2.45922	-0.855626	-1.93562	-0.130002	-0.54458	8	8	8	233	233	233	60762	0	32644	307220000	34	LLOJ000312-PA	LLOJ000312-PA	>LLOJ000312-PA |protein_coding|Scaffold104:142264:146765:1|gene:LLOJ000312	210	542	PF00883.24	Peptidase_M17	2	311	225.7	8.9e-67
0.060678	-0.772859	0.374524	0.721895	-0.517943	-0.572946	-0.128443	-0.0849317	4	4	4	474	474	474	1442	0	2117	428390000	47	LLOJ005926-PA	LLOJ005926-PA	>LLOJ005926-PA |protein_coding|Scaffold397:53623:55272:-1|gene:LLOJ005926	17	128	PF01042.24	Ribonuc_L-PSP	7	120	114.86	2.3e-33
-4.89518			-2.46288	-1.40606	-2.1966	-0.11935	0.490508	18	18	18	17	17	17	20514	0	22732	1198700000	116	LLOJ007680-PA	LLOJ007680-PA	>LLOJ007680-PA |protein_coding|Scaffold60:138697:150424:1|gene:LLOJ007680	39	502	PF00171.25	Aldedh	1	460	534.5	2e-160
-2.51996	-2.42501	-3.41786	-1.60395	-0.311826	-0.889285	-0.111168	-0.796003	5	5	5	301	301	301	24978	0	27169	240360000	42	LLOJ001375-PA	LLOJ001375-PA	>LLOJ001375-PA |protein_coding|Scaffold127:129497:130410:-1|gene:LLOJ001375	1	209	PF00135.31	COesterase	107	327	206.9	6.6e-61
			-0.855422	-0.400111	-0.878057	-0.0930127	0.0475524	8	8	8	298	298	298	48361	0	27477	269640000	40	LLOJ001922-PA	LLOJ001922-PA	>LLOJ001922-PA |protein_coding|Scaffold1435:19055:20649:-1|gene:LLOJ001922	22	91	PF12265.11	CAF1C_H4-bd	1	69	98.67	1.9e-28
	-0.811463	0.529698	-0.00389178	0.79816	-0.106084	-0.0840493	0.830625	6	6	6	189	189	189	40313	0	56392	440660000	51	LLOJ009748-PA	LLOJ009748-PA	>LLOJ009748-PA |protein_coding|Scaffold920:29015:31367:-1|gene:LLOJ009748	29	124	PF16884.8	ADH_N_2	2	104	80.99	5.8e-23
				-0.531772	-0.629257	-0.0753956	0.36114	3	3	2	96	96	56	44261	0	17648	372580000	36	LLOJ009460-PA	LLOJ009460-PA	>LLOJ009460-PA |protein_coding|Scaffold874:60878:63240:-1|gene:LLOJ009460	24	254	PF00709.24	Adenylsucc_synt	1	230	324.47	9.4e-97
-1.43546	-2.31022	-1.6327	0.403866	-0.308246	-0.380947	-0.0735628	0.697821	8	8	8	387	387	387	26744	0	28696	596990000	45	LLOJ004493-PA	LLOJ004493-PA	>LLOJ004493-PA |protein_coding|Scaffold265:15268:16218:1|gene:LLOJ004493	106	188	PF00189.23	Ribosomal_S3_C	2	83	81.93	3.7e-23
-0.330249	-0.509715	-1.38356	-0.720405	1.22366	0.953545	-0.0319869	1.29578	10	10	10	17	17	17	67685	0	53337	810990000	75	LLOJ001048-PA	LLOJ001048-PA	>LLOJ001048-PA |protein_coding|Scaffold1191:18729:36750:-1|gene:LLOJ001048	233	579	PF00152.23	tRNA-synt_2	6	313	261.89	7.5e-78
				-0.0925907		0	-1.39287	2	2	2	217	217	217	15305	0	27729	275800000	41	LLOJ001290-PA	LLOJ001290-PA	>LLOJ001290-PA |protein_coding|Scaffold125:95135:98169:1|gene:LLOJ001290
-0.729258	-2.1855	-1.52568	-0.277648	0.515266	0.73421	0.0264277	0.058179	8	8	8	362	362	362	42638	0	39554	471240000	55	LLOJ006769-PA	LLOJ006769-PA	>LLOJ006769-PA |protein_coding|Scaffold5:170695:172316:-1|gene:LLOJ006769	10	375	PF00022.22	Actin	5	384	436.75	6e-131
0.616239	-1.63729	-0.0345083	0.210222	0.0755656	1.07164	0.0333924	0.0842578	12	12	12	412	412	412	46749	0	30014	321050000	47	LLOJ009319-PA	LLOJ009319-PA	>LLOJ009319-PA |protein_coding|Scaffold85:164663:165987:1|gene:LLOJ009319	197	330	PF00004.32	AAA	1	132	151.09	2.4e-44
-1.16796	-0.373005	-1.67265	-0.612656	0.702906	1.23995	0.038607	0.337239	9	8	8	337	308	308	45492	0	58514	479770000	62	LLOJ002023-PA	LLOJ002023-PA	>LLOJ002023-PA |protein_coding|Scaffold147:58147:59528:1|gene:LLOJ002023	183	315	PF00004.32	AAA	1	131	146.8	5.1e-43
-0.732688	-1.51032	-1.56605	-1.19136	-0.422085	0.0409123	0.0433596	1.09082	10	10	10	185	185	185	85497	0	40603	403210000	39	LLOJ010074-PA	LLOJ010074-PA	>LLOJ010074-PA |protein_coding|Scaffold9901:1035:4457:-1|gene:LLOJ010074	517	618	PF00085.23	Thioredoxin	2	102	96.59	7.9e-28
-2.69682				0.0809494	0.457184	0.0592704	-0.391923	5	5	5	15	15	15	54926	0	15374	239660000	29	LLOJ008855-PA	LLOJ008855-PA	>LLOJ008855-PA |protein_coding|Scaffold769:37086:38921:1|gene:LLOJ008855	104	458	PF00443.32	UCH	2	278	152.98	1.3e-44
				0.521104	-1.00402	0.0893131	-0.372055	6	6	6	195	195	195	64347	0	17687	209100000	18	LLOJ009911-PA	LLOJ009911-PA	>LLOJ009911-PA |protein_coding|Scaffold955:15675:17922:-1|gene:LLOJ009911	76	142	PF00076.25	RRM_1	2	68	39.73	3.4e-10
-1.23765	-2.1619	-1.3703	-0.908829	1.2055	0.917837	0.123746	0.63314	8	8	8	269	269	269	60331	0	39565	470070000	50	LLOJ004043-PA	LLOJ004043-PA	>LLOJ004043-PA |protein_coding|Scaffold24:235358:249916:1|gene:LLOJ004043	450	481	PF01851.25	PC_rep	1	33	29.86	5.3e-07
	-2.13735	-3.08168	-1.82208	-0.976529	-1.28811	0.130781	0.407214	4	4	4	19	19	19	26548	0	10887	284570000	27	LLOJ000104-PA	LLOJ000104-PA	>LLOJ000104-PA |protein_coding|Scaffold10:376810:378088:1|gene:LLOJ000104	31	220	PF00227.29	Proteasome	1	190	188.5	9.1e-56
			-2.76384	-0.7163	0.0316549	0.153607	-0.586454	7	7	7	283	283	283	4255	0	43803	305100000	33	LLOJ003917-PA	LLOJ003917-PA	>LLOJ003917-PA |protein_coding|Scaffold232:42503:43627:1|gene:LLOJ003917	32	89	PF05383.20	La	1	58	73.65	9.5e-21
-2.04146	-1.68949		0.431654	0.159615	-0.222131	0.163805	0.740233	4	4	4	117	117	117	47538	0	20833	486460000	46	LLOJ009981-PA	LLOJ009981-PA	>LLOJ009981-PA |protein_coding|Scaffold97:115597:116829:1|gene:LLOJ009981	44	335	PF02958.23	EcKL	1	293	240.37	2.8e-71
-1.55191	-0.689223	-0.481263	-0.398835	1.63535	1.55883	0.183219	1.35075	6	6	6	275	275	275	25754	0	27715	647590000	57	LLOJ009854-PA;LLOJ009853-PA	LLOJ009854-PA;LLOJ009853-PA	>LLOJ009854-PA GPRstn: starry night receptor|protein_coding|Scaffold943:9438:10167:-1|gene:LLOJ009854;>LLOJ009853-PA |protein_coding|Scaffold943:64:1094:-1|gene:LLOJ009853	142	179	PF13855.9	LRR_8	24	61	31.39	1.3e-07
-2.44301	-2.8929	-2.08174	-2.76014	-2.00653	-1.27861	0.184119	1.76266	9	9	9	36	36	36	26317	0	11463	1783400000	94	LLOJ008575-PA;LLOJ008574-PA;gi|157674419|gb|ABV60305.1|	LLOJ008575-PA;LLOJ008574-PA;gi|157674419|gb|ABV60305.1|	>LLOJ008575-PA |protein_coding|Scaffold726:45926:46954:-1|gene:LLOJ008575;>LLOJ008574-PA |protein_coding|Scaffold726:41633:42662:-1|gene:LLOJ008574;>gi|157674419|gb|ABV60305.1| putative ferritin light-chain subunit [Lutzomyia longipalpis]
-0.52575				0.97812	0.240826	0.204592	0.877889	8	8	8	251	251	251	50263	0	51749	496910000	40	LLOJ000616-PA	LLOJ000616-PA	>LLOJ000616-PA |protein_coding|Scaffold11:57811:59211:-1|gene:LLOJ000616	12	345	PF00206.23	Lyase_1	1	312	380.65	6.5e-114
-0.424951				-0.0247513	-0.0734852	0.204743	1.10089	3	3	3	204	204	204	30421	0	24478	465240000	46	LLOJ007991-PA	LLOJ007991-PA	>LLOJ007991-PA |protein_coding|Scaffold643:58216:62331:1|gene:LLOJ007991	2	91	PF00106.28	adh_short	111	190	40.59	2e-10
-1.72649	0.39944	-1.0193	1.23822	0.396851	0.824465	0.211637	0.151706	12	12	12	237	237	237	7529	0	42163	532490000	84	LLOJ000398-PA	LLOJ000398-PA	>LLOJ000398-PA |protein_coding|Scaffold1059:38485:40724:1|gene:LLOJ000398	319	598	PF00443.32	UCH	1	216	99.22	3e-28
-0.296643	1.80527		-1.84098	1.89912	2.37376	0.211688	0.796238	13	13	13	243	243	243	78145	0	43607	719050000	64	LLOJ007210-PA	LLOJ007210-PA	>LLOJ007210-PA |protein_coding|Scaffold544:76490:81673:-1|gene:LLOJ007210	29	536	PF04734.16	Ceramidase_alk	1	508	719.76	1.8e-216
0.365734	-0.122389	-0.558675	-1.30293	-0.502106	-0.122682	0.235455	-0.669587	6	6	6	79	79	79	13181	0	22321	326610000	70	LLOJ000659-PA	LLOJ000659-PA	>LLOJ000659-PA |protein_coding|Scaffold110:65658:71573:1|gene:LLOJ000659	219	475	PF00082.25	Peptidase_S8	1	284	147.65	4.4e-43
-0.599374	0.00111762	0.877399	0.891764	-0.494001	-0.0614275	0.24355	1.73808	15	15	15	26	26	26	11059	0	67964	665280000	102	LLOJ003941-PA;LLOJ010100-PA	LLOJ003941-PA	>LLOJ003941-PA |protein_coding|Scaffold234:1200:30182:1|gene:LLOJ003941
-0.311359	-0.577434	-0.193739	0.206374	0.659831	0.584664	0.255418	-0.221684	7	7	7	50	50	50	20688	0	37188	390410000	84	LLOJ004768-PA	LLOJ004768-PA	>LLOJ004768-PA |protein_coding|Scaffold286:23717:26700:-1|gene:LLOJ004768	7	176	PF00025.24	Arf	3	174	264.99	2.4e-79
0.865544	-0.516832	-0.694788	0.367044	0.688554	0.506644	0.273501	0.874256	9	9	9	333	333	333	39966	0	4373	566770000	82	LLOJ007893-PA	LLOJ007893-PA	>LLOJ007893-PA |protein_coding|Scaffold628:52066:61568:1|gene:LLOJ007893
-0.329954	-0.938811	-1.32794	-0.344717	0.0322315	-0.385014	0.274961	0.774637	8	8	8	258	258	258	68542	0	30395	515710000	59	LLOJ002061-PA	LLOJ002061-PA	>LLOJ002061-PA |protein_coding|Scaffold149:92354:104349:-1|gene:LLOJ002061	145	276	PF03464.18	eRF1_2	1	132	156.72	4.1e-46
-1.85541	-1.88731	-1.3622	-1.58168	-1.0837	-0.75386	0.275103	-1.37716	10	10	10	139	139	139	10841	0	28343	295080000	44	LLOJ007627-PA	LLOJ007627-PA	>LLOJ007627-PA |protein_coding|Scaffold599:56310:61437:-1|gene:LLOJ007627	517	950	PF03378.18	CAS_CSE1	1	443	521.32	1.7e-156
0.99942	1.24449	1.40176	1.25824	1.18949	1.03291	0.279275	0.48282	8	8	8	263	263	263	57858	0	399	620120000	95	LLOJ006795-PA	LLOJ006795-PA	>LLOJ006795-PA |protein_coding|Scaffold5:384568:387807:-1|gene:LLOJ006795	118	299	PF00596.24	Aldolase_II	2	186	112.96	1.6e-32
0.254792	-0.475717	-0.0605041	-0.00366495	-0.731414	-0.530487	0.281768	-0.742438	8	8	8	231	231	231	70077	0	60022	281500000	65	LLOJ010079-PA	LLOJ010079-PA	>LLOJ010079-PA |protein_coding|Scaffold991:41775:44219:1|gene:LLOJ010079	236	430	PF01433.23	Peptidase_M1	12	208	153.88	5e-45
-2.13395	-1.4265	-0.800858	-0.0542919	0.108643	0.440711	0.300629	0.178854	9	9	9	12	12	12	13475	0	4496	329240000	79	LLOJ005098-PA	LLOJ005098-PA	>LLOJ005098-PA |protein_coding|Scaffold317:90356:94806:1|gene:LLOJ005098	763	870	PF18829.4	Importin_rep_6	2	109	117.06	4.9e-34
1.90082	1.3835	1.10005	-0.690654	1.68232	1.74843	0.325677	0.793318	10	10	10	315	315	315	41843	0	68206	863090000	101	LLOJ001447-PA	LLOJ001447-PA	>LLOJ001447-PA |protein_coding|Scaffold1296:41903:43190:-1|gene:LLOJ001447	1	251	PF16499.8	Melibiase_2	34	284	401.05	2.5e-120
-0.215967	-0.875678	-1.3421	0.257236	-0.475251	-0.742518	0.338597	-0.000630598	4	4	4	128	128	128	33256	0	5447	241590000	39	LLOJ002357-PA	LLOJ002357-PA	>LLOJ002357-PA |protein_coding|Scaffold1592:4506:7876:1|gene:LLOJ002357	148	302	PF08603.14	CAP_C	1	157	213.14	1.7e-63
-1.64729	-1.55139	-0.220182	-1.33465	-1.89231	-1.50909	0.341609	0.0161056	7	5	5	373	278	278	24245	0	23705	231350000	36	LLOJ004462-PA	LLOJ004462-PA	>LLOJ004462-PA GSTD: glutathione S-transferase|protein_coding|Scaffold263:94965:96045:-1|gene:LLOJ004462	3	77	PF13417.9	GST_N_3	1	72	49.64	3.8e-13
-1.4816	-0.99046	-0.18075	-0.428486	0.50982	0.47249	0.439687	-0.88068	17	17	17	87	87	87	3027	0	53617	350500000	88	LLOJ003711-PA	LLOJ003711-PA	>LLOJ003711-PA |protein_coding|Scaffold22:137797:152458:1|gene:LLOJ003711
-1.85488	-1.96823	-2.07308	-1.73231	-1.46729	-1.41761	0.449344	2.07385	9	9	9	54	54	54	23883	0	49094	1655600000	150	LLOJ008576-PA;gi|157674423|gb|ABV60307.1|	LLOJ008576-PA;gi|157674423|gb|ABV60307.1|	>LLOJ008576-PA |protein_coding|Scaffold726:47786:50001:1|gene:LLOJ008576;>gi|157674423|gb|ABV60307.1| putative ferritin heavy-chain subunit [Lutzomyia longipalpis]	43	193	PF00210.27	Ferritin (2 -142)			111.18	4.3e-32
				0.806934	0.800392	0.452467	0.325984	13	13	13	19	19	19	11792	0	4165	347400000	59	LLOJ002055-PA	LLOJ002055-PA	>LLOJ002055-PA |protein_coding|Scaffold1487:15639:19927:-1|gene:LLOJ002055	322	766	PF04053.17	Coatomer_WDAD	1	444	555.56	1e-166
1.72313	1.35004	-0.0250818	0.225992	1.7846	1.45555	0.468178	0.566181	4	4	4	193	193	193	37108	0	7961	899450000	95	LLOJ009644-PA	LLOJ009644-PA	>LLOJ009644-PA |protein_coding|Scaffold90:51001:51996:1|gene:LLOJ009644	78	326	PF00112.26	Peptidase_C1	1	218	223.05	5e-66
-2.37693	-2.33092	-1.44576	-1.14554	-1.04111	-1.61941	0.477154	-0.0353194	5	5	5	359	359	359	24661	0	61505	434900000	62	LLOJ002185-PA	LLOJ002185-PA	>LLOJ002185-PA |protein_coding|Scaffold152:59085:59928:1|gene:LLOJ002185	5	186	PF00106.28	adh_short	3	192	33.72	2.5e-08
-2.40338	-1.11156	-1.55268	-0.252949	-1.19277	-1.44565	0.518723	0.599758	13	13	8	246	246	115	1153	0	79652	492510000	79	LLOJ006002-PA	LLOJ006002-PA	>LLOJ006002-PA |protein_coding|Scaffold40:3:8756:1|gene:LLOJ006002	237	351	PF12580.11	TPPII	2	115	153.17	6.1e-45
-0.981294	-1.48162	-1.77543	-0.841416	0.364359	0.812369	0.520544	0.844489	8	8	8	527	527	527	35904	0	53578	727990000	68	LLOJ006830-PA	LLOJ006830-PA	>LLOJ006830-PA |protein_coding|Scaffold5:676205:677763:-1|gene:LLOJ006830
		-0.236917		-0.668924	-0.370944	0.522766	0.863029	5	5	5	26	26	26	27501	0	26686	609700000	45	LLOJ001686-PA	LLOJ001686-PA	>LLOJ001686-PA |protein_coding|Scaffold1365:5554:6450:-1|gene:LLOJ001686	35	220	PF00227.29	Proteasome	3	190	180.69	2.3e-53
-1.53469	-0.105103	-0.937307	0.550036	0.421619	-0.321909	0.52917	-0.501548	6	6	6	259	259	259	53782	0	51159	276090000	66	LLOJ008890-PA	LLOJ008890-PA	>LLOJ008890-PA |protein_coding|Scaffold777:12132:15934:1|gene:LLOJ008890	5	343	PF00022.22	Actin	4	329	247.47	1.9e-73
-1.0994			-0.538165	-0.561439	-0.596808	0.5422	0.141595	5	5	5	85	85	85	11561	0	2045	324980000	38	LLOJ005316-PA	LLOJ005316-PA	>LLOJ005316-PA Ppat-Dpck: bifunctional phosphopantetheine adenyltransferase|protein_coding|Scaffold335:73725:80661:-1|gene:LLOJ005316	309	483	PF01121.23	CoaE	1	172	141.51	2.4e-41
-1.97561	-1.93132	-1.86972	-0.258402	0.80107	0.548576	0.54391	-0.822056	12	12	12	15	15	15	13171	0	53755	369370000	93	LLOJ007767-PA	LLOJ007767-PA	>LLOJ007767-PA |protein_coding|Scaffold610:27205:34674:-1|gene:LLOJ007767	1013	1087	PF08623.13	TIP120	1	75	108.59	3e-31
-0.412118	-3.02579	-1.6862	-0.00320378	1.48784	0.919105	0.577734	1.24038	5	5	5	278	278	278	23711	0	33121	607910000	63	LLOJ008384-PA	LLOJ008384-PA	>LLOJ008384-PA |protein_coding|Scaffold7:463198:467413:1|gene:LLOJ008384	58	200	PF02769.25	AIRS_C	2	126	81.76	6.2e-23
1.3412		1.16497	1.63345	0.71152	0.60981	0.581006	1.07147	11	11	11	742	742	742	14909	0	83485	1224800000	123	LLOJ009052-PA	LLOJ009052-PA	>LLOJ009052-PA |protein_coding|Scaffold8:195681:206013:1|gene:LLOJ009052	8	131	PF00061.26	Lipocalin	3	143	83.97	1.3e-23
-0.890092	-0.902067	-0.856607	0.0728011	0.985189	1.43162	0.598468	0.564875	16	16	13	223	223	183	10075	0	40329	577230000	90	LLOJ008700-PA	LLOJ008700-PA	>LLOJ008700-PA |protein_coding|Scaffold747:16913:19761:-1|gene:LLOJ008700	580	873	PF02171.20	Piwi	1	302	298.33	6.2e-89
				-0.672954	-0.900882	0.617763	0.0221594	8	8	7	225	225	21	6167	0	69588	256910000	23	LLOJ003060-PA	LLOJ003060-PA	>LLOJ003060-PA |protein_coding|Scaffold191:85663:89280:-1|gene:LLOJ003060	58	549	PF00342.22	PGI	1	486	848.09	1.9e-255
-1.82482	-1.90416	-0.758024	-0.66569	1.69164	1.75604	0.621244	2.42726	8	8	8	228	228	228	74859	0	50064	1547300000	111	LLOJ005278-PA	LLOJ005278-PA	>LLOJ005278-PA |protein_coding|Scaffold333:74921:86835:1|gene:LLOJ005278	547	637	PF10591.12	SPARC_Ca_bdg	1	91	91.67	4.1e-26
-0.637845		-1.21886	0.105314	1.40796	1.02629	0.636436	0.903273	7	7	7	278	278	278	34563	0	48247	614580000	69	LLOJ005822-PA	LLOJ005822-PA	>LLOJ005822-PA RpSA: 40S ribosomal protein SA|protein_coding|Scaffold385:37630:39189:1|gene:LLOJ005822	116	182	PF00318.23	Ribosomal_S2	146	212	46.83	2.2e-12
0.940292	0.181411	0.920491	0.713451	0.00303027	0.496711	0.675642	0.532902	12	12	12	93	93	93	2107	0	63366	519090000	38	LLOJ001808-PA	LLOJ001808-PA	>LLOJ001808-PA |protein_coding|Scaffold14:295128:300725:1|gene:LLOJ001808	170	274	PF00307.34	CH	2	108	92.19	2.4e-26
0.318238				0.282198	0.572852	0.678415	-0.196569	7	7	7	147	147	147	81885	0	66875	601610000	84	LLOJ007258-PA	LLOJ007258-PA	>LLOJ007258-PA |protein_coding|Scaffold551:36936:46123:1|gene:LLOJ007258	161	392	PF00089.29	Trypsin	5	211	166.75	7e-49
0.812991	-0.814172	0.673977	0.561224	1.60719	1.83216	0.679765	-0.136901	6	6	6	263	263	263	35465	0	37642	694380000	84	LLOJ001540-PA	LLOJ001540-PA	>LLOJ001540-PA |protein_coding|Scaffold1315:8099:10132:-1|gene:LLOJ001540	103	313	PF03360.19	Glyco_transf_43	1	214	191.44	1.7e-56
1.38179	-0.336127	-0.48999	0.829428	1.72579	1.55215	0.682677	0.866541	7	7	7	27	27	27	44067	0	1342	1031400000	107	LLOJ007043-PA	LLOJ007043-PA	>LLOJ007043-PA |protein_coding|Scaffold524:70:11325:-1|gene:LLOJ007043	151	216	PF00076.25	RRM_1	1	66	63.09	1.7e-17
0.819626	0.781611	0.361337	0.561815	-0.150978	0.656515	0.735025	1.41607	15	15	15	436	436	436	47288	0	10842	853030000	94	LLOJ000608-PA	LLOJ000608-PA	>LLOJ000608-PA |protein_coding|Scaffold1098:25548:33071:-1|gene:LLOJ000608	184	418	PF03727.19	Hexokinase_2	1	241	279.39	2.3e-83
-1.52985	-1.72942	-1.94011	0.689184	0.0965441	0.170972	0.760502	0.443533	11	11	11	32	32	32	53733	0	67663	469310000	90	LLOJ004694-PA	LLOJ004694-PA	>LLOJ004694-PA |protein_coding|Scaffold28:300892:302486:1|gene:LLOJ004694	40	304	PF00206.23	Lyase_1	33	307	79.12	4e-22
-1.03428	-0.417573	0.504516	0.388009	-0.22146	-0.303558	0.782698	0.282745	5	5	5	242	242	242	28093	0	52689	516380000	73	LLOJ003612-PA	LLOJ003612-PA	>LLOJ003612-PA |protein_coding|Scaffold215:23974:24823:1|gene:LLOJ003612	31	217	PF00227.29	Proteasome	1	190	150.28	4.8e-44
0.245399	-0.806635	-1.5014	-0.454278	0.331208	0.62322	0.811477	1.83763	15	15	15	365	365	365	52488	0	46337	899940000	89	LLOJ003194-PA	LLOJ003194-PA	>LLOJ003194-PA |protein_coding|Scaffold197:12787:19892:-1|gene:LLOJ003194	32	381	PF00750.22	tRNA-synt_1d	2	349	449.3	8.6e-135
-2.1752	-0.113984	-0.239161	0.361652	-1.35821	-0.568276	0.841499	1.3907	8	8	6	86	86	67	11956	0	82395	920190000	78	LLOJ004461-PA	LLOJ004461-PA	>LLOJ004461-PA |protein_coding|Scaffold263:85669:94297:-1|gene:LLOJ004461	6	76	PF02798.23	GST_N	5	76	45.38	8.4e-12
0.406835	0.257346	2.17849	1.8863	0.299868	0.99951	0.843499	2.07802	11	11	11	166	166	166	77102	0	11501	1260600000	165	LLOJ004330-PA	LLOJ004330-PA	>LLOJ004330-PA |protein_coding|Scaffold256:113070:118885:-1|gene:LLOJ004330	446	665	PF00244.23	14-3-3	1	219	344.46	2.6e-103
0	-0.0263942	-0.29397	0.414648	0.677634	1.11165	0.850525	0.356231	5	5	5	162	162	162	44873	0	44904	446470000	61	LLOJ007146-PA	LLOJ007146-PA	>LLOJ007146-PA |protein_coding|Scaffold538:55228:56594:1|gene:LLOJ007146	178	310	PF00004.32	AAA	2	132	149.17	9.3e-44
0.209404	-0.130248	0.398537	-0.506427	0.470718	0.863633	0.857391	0.000569382	10	10	10	294	294	294	5011	0	1198	504010000	87	LLOJ004453-PA	LLOJ004453-PA	>LLOJ004453-PA |protein_coding|Scaffold263:30121:31555:-1|gene:LLOJ004453	14	367	PF06068.16	TIP49	1	349	564.29	1.1e-169
-1.20051	-2.33135	-1.57867	-0.420869	0.406282	-0.0521611	0.869799	0.290133	3	3	3	68	68	68	95029	0	25166	769220000	45	LLOJ006404-PA	LLOJ006404-PA	>LLOJ006404-PA |protein_coding|Scaffold449:42519:49923:1|gene:LLOJ006404	624	824	PF01912.21	eIF-6	1	197	248.54	3.7e-74
			-1.94151	-0.276219	-0.905355	0.875332	0.525194	6	6	6	91	91	91	95915	0	25743	423610000	37	LLOJ001760-PA	LLOJ001760-PA	>LLOJ001760-PA |protein_coding|Scaffold1389:3975:7427:-1|gene:LLOJ001760	67	247	PF00227.29	Proteasome	2	189	158.3	1.7e-46
-1.83524	-1.29536	-1.5615	-1.05947	0.025748	0.18453	0.875733	1.25628	14	14	14	242	242	242	72695	0	60295	795500000	97	LLOJ005894-PA	LLOJ005894-PA	>LLOJ005894-PA |protein_coding|Scaffold391:83220:85707:1|gene:LLOJ005894	230	599	PF03074.19	GCS	1	372	591.2	1e-177
2.11602	-0.0976015	1.23078	1.41254	1.56211	2.1912	0.907986	1.53437	6	6	6	341	341	341	22921	0	97864	1235900000	96	LLOJ003036-PA	LLOJ003036-PA	>LLOJ003036-PA |protein_coding|Scaffold19:201171:201879:1|gene:LLOJ003036	70	125	PF01849.21	NAC	1	56	80.17	9.3e-23
1.77186	-0.000711237			2.15089	2.05487	0.91555	1.70853	4	4	4	253	253	253	32165	0	1185	1351500000	122	LLOJ002524-PA	LLOJ002524-PA	>LLOJ002524-PA |protein_coding|Scaffold1668:16205:17777:1|gene:LLOJ002524	98	172	PF00061.26	Lipocalin	55	128	26.66	5.9e-06
-1.17284	-1.96367	-1.0273	-0.888534	0.255267	0.831364	0.955648	0.853717	10	10	10	42	42	42	36759	0	3001	462800000	56	LLOJ001307-PA	LLOJ001307-PA	>LLOJ001307-PA |protein_coding|Scaffold1255:909:34773:-1|gene:LLOJ001307	490	621	PF17809.4	UPA_2	1	131	193.97	8.5e-58
-1.5832		-0.854917	0.325302	0.10004	0.0221928	0.959481	1.89826	7	7	7	237	237	237	32147	0	31428	912960000	57	LLOJ000921-PA	LLOJ000921-PA	>LLOJ000921-PA |protein_coding|Scaffold1161:24655:28894:-1|gene:LLOJ000921	87	245	PF00248.24	Aldo_ket_red	58	191	31.19	1.2e-07
4.62896	4.82099	-0.699978	1.17236	3.61319	3.79158	1.00603	0.730168	19	19	19	271	271	271	13877	0	180	2220900000	184	LLOJ003719-PA	LLOJ003719-PA	>LLOJ003719-PA |protein_coding|Scaffold22:209243:227180:1|gene:LLOJ003719	475	617	PF02469.25	Fasciclin	2	126	98.52	3.5e-28
2.50498	2.45763	0.079352	0.0151038	2.48298	2.68823	1.00796	1.48563	10	10	10	55	55	55	23207	0	41535	1479000000	132	LLOJ008853-PA	LLOJ008853-PA	>LLOJ008853-PA |protein_coding|Scaffold769:15824:36416:-1|gene:LLOJ008853	577	759	PF02145.18	Rap_GAP	1	186	219.28	3.1e-65
-0.59	-0.546414	-0.135692	0.516451	1.19041	0.84066	1.0199	1.07137	14	14	14	81	81	81	41125	0	1357	624900000	80	LLOJ009278-PA;gi|425870403|gb|AFY05179.1|	LLOJ009278-PA	>LLOJ009278-PA |protein_coding|Scaffold841:14771:40757:-1|gene:LLOJ009278
1.4399	0.00100441	-0.215347	0.321276	1.33985	1.22857	1.03892	1.46454	21	21	21	303	303	303	10576	0	59514	1063000000	126	LLOJ003489-PA	LLOJ003489-PA	>LLOJ003489-PA |protein_coding|Scaffold208:114866:120462:1|gene:LLOJ003489	345	795	PF01055.29	Glyco_hydro_31	1	444	474.62	3.9e-142
0.65803	-0.0988892	0.4175	1.14922	1.19067	1.29729	1.04919	1.08193	11	11	10	357	357	329	4795	0	95894	715860000	106	LLOJ001817-PA	LLOJ001817-PA	>LLOJ001817-PA |protein_coding|Scaffold14:373501:374787:1|gene:LLOJ001817	212	344	PF00004.32	AAA	1	131	140.64	4.1e-41
-2.27555	-2.73938	-2.82817	-0.418875	0.669526	1.14819	1.05015	1.62848	8	8	8	353	353	353	34179	0	61622	922730000	97	LLOJ010472-PA;LLOJ009916-PA;gi|157674443|gb|ABV60317.1|	LLOJ010472-PA;LLOJ009916-PA;gi|157674443|gb|ABV60317.1|	>LLOJ010472-PA RpLP0: 60S ribosomal protein LP0|protein_coding|Scaffold955:41082:42265:-1|gene:LLOJ010472;>LLOJ009916-PA RpLP0: 60S ribosomal protein LP0|protein_coding|Scaffold955:41082:42265:-1|gene:LLOJ009916;>gi|157674443|gb|ABV60317.1| 60S acidic ribo	231	316	PF00428.22	Ribosomal_60s (1 - 88)			68.83	4.9e-19
-1.17882	-0.810237	-0.417099	0.0528977	-0.116682	-0.318144	1.05325	0.11595	7	7	7	129	129	129	6451	0	44998	409250000	79	LLOJ005914-PA	LLOJ005914-PA	>LLOJ005914-PA |protein_coding|Scaffold396:46781:50909:-1|gene:LLOJ005914	7	187	PF00227.29	Proteasome	3	187	135.57	1.5e-39
0.211472	-0.479892		-0.653315	1.60115	1.86537	1.0731	0.509357	10	10	10	178	178	178	90303	0	49362	1309000000	172	LLOJ007480-PA	LLOJ007480-PA	>LLOJ007480-PA |protein_coding|Scaffold577:1864:4636:-1|gene:LLOJ007480	787	897	PF01413.22	C4	2	110	141.55	1.3e-41
0.219876	-0.271438	0.216803	0.645374	1.02655	0.70171	1.07394	-0.318897	10	10	10	241	241	241	65163	0	57366	546440000	99	LLOJ005220-PA	LLOJ005220-PA	>LLOJ005220-PA |protein_coding|Scaffold329:84589:94332:-1|gene:LLOJ005220	514	568	PF00408.23	PGM_PMM_IV	23	74	44.08	2e-11
2.39725	2.80541	0.971814	2.01402	2.44188	2.79235	1.08374	1.18028	28	3	3	576	7	7	53467	0	83924	1872300000	152	gi|28863959|gb|AAN71763.1|	gi|28863959|gb|AAN71763.1|	>gi|28863959|gb|AAN71763.1| midgut chitinase [Lutzomyia longipalpis]	22	367	PF00704.31	Glyco_hydro_18	1	312	284.54	1.5e-84
-0.551438	-0.746847	-0.476116	-0.0515305	1.15004	1.1298	1.12656	1.37693	12	12	12	496	496	496	3521	0	5139	802460000	92	LLOJ006516-PA	LLOJ006516-PA	>LLOJ006516-PA |protein_coding|Scaffold467:14811:16091:-1|gene:LLOJ006516	171	334	PF02866.21	Ldh_1_C	2	167	182.01	9.5e-54
2.51757	3.11238	1.95514	2.07023	3.38489	3.59261	1.15783	-0.0453831	9	9	9	366	366	366	38828	0	61444	1819700000	116	LLOJ007578-PA	LLOJ007578-PA	>LLOJ007578-PA |protein_coding|Scaffold591:32261:36757:1|gene:LLOJ007578	16	40	PF05375.16	Pacifastin_I	8	32	30.46	2.4e-07
-0.108533	-0.0152873	0.0163739	-0.44667	0.626336	1.06693	1.18504	-0.799968	8	8	8	207	207	207	69896	0	37945	430410000	42	LLOJ002196-PA	LLOJ002196-PA	>LLOJ002196-PA Nag2: N-acetylglucosaminidase (Nag2)|protein_coding|Scaffold1527:16494:18453:1|gene:LLOJ002196	222	567	PF00728.25	Glyco_hydro_20	1	351	274.61	1.5e-81
0.689348	0.80702	1.87936	2.71636	1.8048	2.2302	1.1944	2.14356	9	9	9	252	252	252	73975	0	45498	1587500000	167	LLOJ008657-PA	LLOJ008657-PA	>LLOJ008657-PA |protein_coding|Scaffold739:2200:6556:-1|gene:LLOJ008657	106	249	PF00929.27	RNase_T	3	165	31.02	3.5e-07
0.164575	0.0496859	-0.0209678	-1.57567	2.38803	2.1419	1.20468	1.48384	5	5	5	262	262	262	42678	0	2461	1173400000	91	LLOJ000900-PA	LLOJ000900-PA	>LLOJ000900-PA |protein_coding|Scaffold1156:34266:39724:-1|gene:LLOJ000900	77	163	PF00254.31	FKBP_C	7	94	93.11	1.1e-26
-1.68877	-1.0732	-1.82818	0.171707	-1.54468	-1.00317	1.22049	0.878856	9	9	9	528	528	528	28776	0	26446	647970000	71	LLOJ005377-PA	LLOJ005377-PA	>LLOJ005377-PA Pmm: phophomannomutase|protein_coding|Scaffold34:221469:222221:-1|gene:LLOJ005377	30	248	PF03332.16	PMM	1	219	340.02	6.9e-102
-0.520904	-0.807644	-0.163117	0.890681	0.424866	0.630665	1.23759	0.770498	16	16	16	489	489	489	54968	0	10423	740520000	94	LLOJ005573-PA	LLOJ005573-PA	>LLOJ005573-PA |protein_coding|Scaffold356:83242:85327:-1|gene:LLOJ005573	169	388	PF00006.28	ATP-synt_ab	1	214	213.61	2.7e-63
-1.29924	-1.32119	-1.7069	0.851277	0.53346	1.11754	1.23978	1.89214	17	17	17	317	317	317	79395	0	88321	817120000	139	LLOJ004537-PA	LLOJ004537-PA	>LLOJ004537-PA |protein_coding|Scaffold267:120345:127809:1|gene:LLOJ004537	19	83	PF03810.22	IBN_N	1	70	31.19	1.7e-07
-0.390989	-1.34017	-0.175604	0.410253	0.313538	-0.162697	1.26533	1.66302	14	14	14	529	529	529	30023	0	80366	806130000	95	LLOJ002936-PA	LLOJ002936-PA	>LLOJ002936-PA |protein_coding|Scaffold185:116119:117259:-1|gene:LLOJ002936	29	215	PF00227.29	Proteasome	1	190	183.34	3.5e-54
1.64084	1.26069	-0.430201	-0.0160002	2.80398	2.96951	1.27286	1.64493	9	9	9	19	19	19	62447	0	798	1153600000	92	LLOJ000702-PA	LLOJ000702-PA	>LLOJ000702-PA |protein_coding|Scaffold111:142954:145267:1|gene:LLOJ000702	300	531	PF00112.26	Peptidase_C1	2	217	200.22	4.8e-59
				2.20873	1.10916	1.29567	0.776082	2	2	2	31	31	31	16492	85995	16949	512480000	6	LLOJ006937-PA	LLOJ006937-PA	>LLOJ006937-PA |protein_coding|Scaffold510:15463:28251:-1|gene:LLOJ006937	365	547	PF01858.20	RB_A	1	196	159.64	8.9e-47
1.52067	0.717369	1.57887	1.434	0.93437	1.62391	1.35224	2.06592	7	7	6	429	429	372	21907	0	5584	1465000000	111	LLOJ008460-PA	LLOJ008460-PA	>LLOJ008460-PA prdx1: thioredoxin peroxidase|protein_coding|Scaffold71:37666:38256:1|gene:LLOJ008460	7	137	PF00578.24	AhpC-TSA	3	123	120.62	3.8e-35
0.193236	0.647231	0.452609	0.712469	1.331	1.34297	1.356	0.734403	14	14	14	212	212	212	10113	0	68264	1006600000	95	LLOJ002700-PA	LLOJ002700-PA	>LLOJ002700-PA |protein_coding|Scaffold1726:23843:27454:1|gene:LLOJ002700	16	533	PF01602.23	Adaptin_N	7	522	537.77	2.8e-161
-0.0774501			-0.476873	0.630451	0.334141	1.36024	0.651287	6	6	6	421	421	421	25776	0	74087	584660000	76	LLOJ001526-PA	LLOJ001526-PA	>LLOJ001526-PA |protein_coding|Scaffold1310:7840:8629:-1|gene:LLOJ001526	30	212	PF00227.29	Proteasome	2	189	206.49	2.8e-61
2.30903		0.979449	1.18975	2.61383	2.80458	1.42231	2.59726	2	2	2	35	35	35	9222	0	40189	753550000	20	LLOJ003120-PA	LLOJ003120-PA	>LLOJ003120-PA |protein_coding|Scaffold1935:1300:8507:1|gene:LLOJ003120
0.671411	0.80669	-0.456583	1.7291	1.04685	1.54463	1.45721	1.13497	6	6	6	265	265	265	41657	0	48072	846860000	110	LLOJ009719-PA	LLOJ009719-PA	>LLOJ009719-PA |protein_coding|Scaffold918:15705:17808:-1|gene:LLOJ009719	260	361	PF00085.23	Thioredoxin	3	102	95.39	1.9e-27
-1.26897	-1.43991	-1.11935	0.0725612	0.311135	0.656892	1.46092	0.780476	12	12	12	347	347	347	53202	0	98926	629130000	91	LLOJ005766-PA	LLOJ005766-PA	>LLOJ005766-PA |protein_coding|Scaffold378:7276:11763:-1|gene:LLOJ005766	180	467	PF00393.22	6PGD	1	291	430.07	4.5e-129
-1.13715	-0.816462	0.967863	-1.39108	0.247939	0.279429	1.46596	1.45572	14	14	14	813	813	813	26212	0	90469	1069700000	110	LLOJ004308-PA;gi|204305172|gb|ACH99429.1|;gi|425870723|gb|AFY05339.1|	LLOJ004308-PA;gi|204305172|gb|ACH99429.1|	>LLOJ004308-PA Tpi: triosephosphate isomerase|protein_coding|Scaffold255:191502:192242:-1|gene:LLOJ004308;>gi|204305172|gb|ACH99429.1| triosephosphate isomerase, partial [Lutzomyia longipalpis]	2	160	PF00121.21	TIM	5	167	189.52	7.1e-56
0.209353	-1.04452	-1.80995	-0.187047	0.935674	0.969416	1.47589	0.327862	12	12	12	296	296	296	57039	0	51625	526820000	96	LLOJ007659-PA	LLOJ007659-PA	>LLOJ007659-PA |protein_coding|Scaffold6:392909:398461:1|gene:LLOJ007659	274	476	PF00928.24	Adap_comp_sub	13	223	82.04	4.7e-23
-0.572657		-1.16814	-0.407051	1.21151	0.79969	1.47642	2.09942	17	17	17	347	347	347	75754	0	92381	989270000	91	LLOJ003101-PA	LLOJ003101-PA	>LLOJ003101-PA Hsc70-5: heat shock protein 70 cognate 5|protein_coding|Scaffold193:122068:124920:-1|gene:LLOJ003101	56	654	PF00012.23	HSP70	1	598	896.94	5.2e-270
-0.0815325	-0.424127	-0.133071	0.940757	0.192144	1.13376	1.60118	1.4427	10	10	10	389	389	389	97552	0	13244	988840000	104	LLOJ008540-PA	LLOJ008540-PA	>LLOJ008540-PA |protein_coding|Scaffold720:17703:26242:1|gene:LLOJ008540	56	243	PF00316.23	FBPase	1	190	265.51	2.4e-79
1.12381	0.378326	1.54846	1.98082	0.787204	0.815707	1.60153	0.710541	11	11	11	348	348	348	46658	0	98163	1035100000	123	LLOJ001720-PA	LLOJ001720-PA	>LLOJ001720-PA |protein_coding|Scaffold1370:32053:33693:1|gene:LLOJ001720	23	257	PF00262.21	Calreticulin	1	256	194.17	3.3e-57
0.34232	-3.1588	-1.90615	-0.581282	1.42383	2.02639	1.60971	1.2309	17	17	17	513	513	513	40058	0	60029	2368300000	170	LLOJ008999-PA	LLOJ008999-PA	>LLOJ008999-PA |protein_coding|Scaffold790:22135:28584:1|gene:LLOJ008999	186	335	PF03712.18	Cu2_monoox_C	1	156	157.37	2.2e-46
2.32078	1.37854	1.59118	1.61445	1.94167	2.01187	1.63549	2.74241	3	3	3	41	41	41	10614	0	27026	1327300000	79	LLOJ006936-PA	LLOJ006936-PA	>LLOJ006936-PA |protein_coding|Scaffold510:6121:6423:-1|gene:LLOJ006936
1.82016	1.70209	1.30888	0.665726	1.70932	1.77396	1.64662	2.12601	18	18	18	237	237	237	18643	0	72452	1530200000	182	LLOJ005788-PA	LLOJ005788-PA	>LLOJ005788-PA |protein_coding|Scaffold38:144779:155566:-1|gene:LLOJ005788	284	617	PF00133.25	tRNA-synt_1	306	602	315.67	5.5e-94
-0.638852	0.259948	0.557266	-0.128804	2.11542	2.17586	1.66116	1.71884	11	11	11	478	478	478	33531	0	5685	1184200000	127	LLOJ001289-PA	LLOJ001289-PA	>LLOJ001289-PA |protein_coding|Scaffold125:91048:92426:1|gene:LLOJ001289	47	397	PF00224.24	PK	3	347	528.03	9.3e-159
2.45046	2.59717	1.53029	1.16982	2.85225	2.92465	1.66638	0.836576	14	14	14	348	348	348	5765	0	11387	1815600000	243	LLOJ008279-PA	LLOJ008279-PA	>LLOJ008279-PA |protein_coding|Scaffold687:47530:52151:1|gene:LLOJ008279	169	501	PF00079.23	Serpin	3	328	285.93	5.8e-85
0.509924	0.0215382	-0.274239	1.54219	1.39532	1.44045	1.68787	1.82687	9	9	9	238	238	238	67267	0	95063	1084000000	143	LLOJ006328-PA	LLOJ006328-PA	>LLOJ006328-PA |protein_coding|Scaffold437:69047:71334:-1|gene:LLOJ006328	447	592	PF08646.13	Rep_fac-A_C	1	146	170.23	2.4e-50
-0.582804	0.100162	-0.726421	0.0211945	-0.970232	0.12523	1.69223	1.41841	11	11	11	561	561	561	3007	0	62225	937550000	89	LLOJ003779-PA	LLOJ003779-PA	>LLOJ003779-PA |protein_coding|Scaffold225:144492:145508:-1|gene:LLOJ003779	56	241	PF00227.29	Proteasome	2	188	100.14	1.1e-28
2.95413	2.40907	2.28729	2.18608	2.05725	1.75723	1.70988	2.14433	12	12	12	618	618	618	22353	0	52118	2339100000	162	LLOJ007174-PA	LLOJ007174-PA	>LLOJ007174-PA |protein_coding|Scaffold54:168857:171844:1|gene:LLOJ007174	29	185	PF00160.24	Pro_isomerase	1	157	168.89	1e-49
1.39942	0.740064	1.63321	1.48924	1.96956	2.05904	1.73368	1.93389	20	20	20	562	562	562	55198	0	20244	1324000000	213	LLOJ004383-PA	LLOJ004383-PA	>LLOJ004383-PA |protein_coding|Scaffold26:97183:100341:-1|gene:LLOJ004383	157	384	PF00006.28	ATP-synt_ab	1	214	216.81	2.9e-64
0.277826	-0.252847	0.0611028	1.62639	2.08878	2.52841	1.74516	1.29856	6	6	6	395	395	395	23041	0	79728	1677600000	138	LLOJ007340-PA	LLOJ007340-PA	>LLOJ007340-PA |protein_coding|Scaffold560:86354:91321:1|gene:LLOJ007340	85	147	PF01287.23	eIF-5A	1	63	89.3	1.4e-25
1.00327	0.854716	0.306297	1.34121	1.5369	1.45044	1.7861	1.26031	18	18	18	21	21	21	1176	0	57197	1003100000	161	LLOJ003606-PA;LLOJ004249-PA	LLOJ003606-PA	>LLOJ003606-PA |protein_coding|Scaffold214:108345:111777:1|gene:LLOJ003606
1.87861	0.286277	1.07369	1.62669	1.95208	1.93234	1.80705	1.73633	13	13	13	398	398	398	5517	0	72379	1421400000	126	LLOJ002675-PA	LLOJ002675-PA	>LLOJ002675-PA |protein_coding|Scaffold172:74086:78333:1|gene:LLOJ002675	191	352	PF00670.24	AdoHcyase_NAD	1	162	279.49	9.8e-84
1.28935	1.5112	0.750645	0.733836	1.63765	1.88707	1.8499	0.767756	20	20	20	235	235	235	12004	0	25816	1121100000	180	LLOJ003089-PA	LLOJ003089-PA	>LLOJ003089-PA |protein_coding|Scaffold193:57557:60977:-1|gene:LLOJ003089	438	721	PF16187.8	Peptidase_M16_M	1	285	229.44	5.2e-68
-0.275587	-0.798255	2.0765	0.116162	1.44181	1.42792	1.92753	2.56032	10	10	10	389	389	389	42877	0	68511	1684700000	133	LLOJ000726-PA	LLOJ000726-PA	>LLOJ000726-PA |protein_coding|Scaffold1118:1305:4660:-1|gene:LLOJ000726	17	321	PF00557.27	Peptidase_M24	2	207	84.01	1.3e-23
3.43699	3.90091	3.25745	2.97977	3.27291	3.95775	1.93537	2.33056	3	3	3	454	454	454	1122	0	32129	2535500000	208	LLOJ010037-PA	LLOJ010037-PA	>LLOJ010037-PA |protein_coding|Scaffold986:6107:6933:1|gene:LLOJ010037	44	97	PF13855.9	LRR_8	1	54	53.84	1.3e-14
0.650374	1.33858	0.33778	1.51132	1.91167	1.72348	1.95102	1.72132	17	17	17	452	452	452	9538	0	15921	1560400000	190	LLOJ006681-PA	LLOJ006681-PA	>LLOJ006681-PA GPRcap: CAPA receptor|protein_coding|Scaffold487:7797:14841:-1|gene:LLOJ006681	505	788	PF00152.23	tRNA-synt_2	38	313	225.22	1.1e-66
1.60429	0.887334	-0.986407	-0.615633	1.85474	1.96693	1.97957	2.78709	27	27	27	351	351	351	11479	0	17206	3982400000	294	LLOJ003807-PA	LLOJ003807-PA	>LLOJ003807-PA |protein_coding|Scaffold2260:1578:6930:1|gene:LLOJ003807	32	63	PF02199.18	SapA	2	33	52.74	3.4e-14
2.07655	0.84868	1.46488	1.31098	2.15275	1.80028	2.00461	1.84776	10	10	10	398	398	398	48934	0	10198	1809600000	156	LLOJ002819-PA	LLOJ002819-PA	>LLOJ002819-PA |protein_coding|Scaffold1775:11532:12915:-1|gene:LLOJ002819	134	412	PF00246.27	Peptidase_M14	1	286	280.42	2.4e-83
1.95288	2.35391	0.0909496	0.881998	2.42247	2.79469	2.00886	1.79867	11	11	10	52	52	446	30306	0	66836	2518800000	200	LLOJ001775-PA	LLOJ001775-PA	>LLOJ001775-PA |protein_coding|Scaffold1394:261:1149:1|gene:LLOJ001775	2	265	PF00079.23	Serpin	107	366	262.73	6.5e-78
-1.88468	-1.97941	-4.15257	0.346813	1.98495	0.129539	2.04916	-0.307799	13	13	13	15	15	15	11827	0	10072	1429600000	123	LLOJ007481-PA	LLOJ007481-PA	>LLOJ007481-PA |protein_coding|Scaffold577:12908:31935:1|gene:LLOJ007481	627	685	PF01391.21	Collagen	1	59	37.43	1.7e-09
1.29476	1.56786	0.723605	2.16974	1.42131	1.42251	2.07803	2.20052	8	8	8	388	388	388	31504	0	50173	1242000000	117	LLOJ005965-PA	LLOJ005965-PA	>LLOJ005965-PA |protein_coding|Scaffold4:261836:271058:1|gene:LLOJ005965	11	134	PF00071.25	Ras	1	126	138.72	1.4e-40
0.38636	1.15562	1.82452	1.64584	1.32707	1.88211	2.15035	1.86389	18	18	18	238	238	238	11252	0	91725	1835800000	190	LLOJ001136-PA	LLOJ001136-PA	>LLOJ001136-PA |protein_coding|Scaffold1204:55068:59271:-1|gene:LLOJ001136	18	486	PF00232.21	Glyco_hydro_1	3	452	471.15	2.8e-141
2.78876	1.80202	2.62883	2.88492	3.17818	3.00545	2.15138	2.98834	22	22	22	448	448	448	71594	0	29572	2657800000	299	LLOJ005451-PA	LLOJ005451-PA	>LLOJ005451-PA |protein_coding|Scaffold345:102042:109601:-1|gene:LLOJ005451	564	629	PF00658.21	PABP	1	66	95.82	1.2e-27
1.22216	1.59321	2.4725	1.62669	1.86337	2.26258	2.16414	3.45701	8	8	8	389	389	389	23298	0	11024	2918800000	187	LLOJ009037-PA;gi|157674467|gb|ABV60329.1|;LLOJ009036-PA	LLOJ009037-PA;gi|157674467|gb|ABV60329.1|	>LLOJ009037-PA GSTS1: glutathione S-transferase (GSTS1)|protein_coding|Scaffold8:38533:41263:1|gene:LLOJ009037;>gi|157674467|gb|ABV60329.1| putative glutathione s-transferase [Lutzomyia longipalpis]	96	198	PF14497.9	GST_C_3 (1 - 104)			76.16	2.1e-21
1.93922	1.55258	2.21025	2.05458	2.27855	2.04295	2.16946	2.56981	13	13	13	456	456	456	56001	0	15571	2021500000	229	LLOJ007938-PA	LLOJ007938-PA	>LLOJ007938-PA Trxr1: thioredoxin reductase 1|protein_coding|Scaffold636:15755:24688:1|gene:LLOJ007938	183	329	PF07992.17	Pyr_redox_2	153	295	96.21	2.2e-27
2.92329	3.80678	2.97982	1.75969	2.65193	3.11497	2.19604	1.3164	10	10	10	184	184	184	95199	0	20569	1944200000	188	LLOJ004443-PA;LLOJ008298-PA	LLOJ004443-PA;LLOJ008298-PA	>LLOJ004443-PA |protein_coding|Scaffold2621:1071:9023:1|gene:LLOJ004443;>LLOJ008298-PA |protein_coding|Scaffold6892:457:15549:-1|gene:LLOJ008298	470	535	PF04083.19	Abhydro_lipase	2	63	75.14	2.5e-21
0.536074	1.37169	1.27019	1.75733	2.58234	2.51578	2.22823	2.55944	17	17	17	11	11	11	215	0	6008	1913800000	224	LLOJ001099-PA	LLOJ001099-PA	>LLOJ001099-PA |protein_coding|Scaffold12:322203:329114:1|gene:LLOJ001099	236	550	PF00152.23	tRNA-synt_2	3	312	332.92	1.8e-99
1.73806	0.163442	0.474587	1.36541	2.68324	2.52321	2.24815	1.83145	18	18	18	191	191	191	15429	0	9174	1303400000	130	LLOJ000218-PA	LLOJ000218-PA	>LLOJ000218-PA |protein_coding|Scaffold102:127192:136672:-1|gene:LLOJ000218	16	122	PF00255.22	GSHPx	1	108	78.37	3e-22
4.33807	4.11379	2.62409	2.32659	3.95538	4.13871	2.2521	1.56542	8	8	8	329	329	329	43847	0	75837	2725300000	174	LLOJ008037-PA	LLOJ008037-PA	>LLOJ008037-PA |protein_coding|Scaffold653:9795:12919:1|gene:LLOJ008037	161	389	PF00089.29	Trypsin	1	221	196.39	6e-58
0.601599	1.07517	-0.0585945	1.91289	2.28511	2.77426	2.26209	2.302	22	22	22	318	318	318	10644	0	18506	1690500000	180	LLOJ006000-PA	LLOJ006000-PA	>LLOJ006000-PA |protein_coding|Scaffold4:539526:547151:-1|gene:LLOJ006000	24	264	PF01411.22	tRNA-synt_2c	1	233	360.54	1.5e-107
0.852263				2.19895	1.62926	2.26304		2	2	2	27	27	27	11155	0	32052	923630000	8	LLOJ006761-PA	LLOJ006761-PA	>LLOJ006761-PA |protein_coding|Scaffold5:103127:107372:1|gene:LLOJ006761	176	343	PF05773.25	RWD	2	113	60.84	1.5e-16
2.18687	2.23994	1.12487	1.60761	2.7929	2.69587	2.28214	2.1659	14	14	14	212	212	212	10427	0	34926	2201500000	56	LLOJ007145-PA	LLOJ007145-PA	>LLOJ007145-PA |protein_coding|Scaffold538:44304:50096:1|gene:LLOJ007145	19	528	PF01602.23	Adaptin_N	3	507	397.07	1.2e-118
-0.0438751	-1.34369	0.150235	0.817486	2.19141	1.97037	2.29924	2.763	13	13	13	295	295	295	72644	0	55562	1860600000	107	LLOJ008282-PA	LLOJ008282-PA	>LLOJ008282-PA |protein_coding|Scaffold687:56159:62368:1|gene:LLOJ008282	583	614	PF00400.35	WD40	8	38	26.62	8e-06
1.60023	0.430606	0.853537	2.33103	2.50315	2.41835	2.31019	2.18387	17	17	17	462	462	462	48412	0	84055	1934600000	187	LLOJ008678-PA	LLOJ008678-PA	>LLOJ008678-PA |protein_coding|Scaffold741:10829:12583:1|gene:LLOJ008678	48	444	PF00162.22	PGK	1	382	483.1	6e-145
2.09279	2.12125	1.52315	2.38853	1.73683	2.2005	2.32344	2.26257	16	16	16	402	402	402	57604	0	11221	1533000000	164	LLOJ000821-PA	LLOJ000821-PA	>LLOJ000821-PA |protein_coding|Scaffold1137:1044:9947:1|gene:LLOJ000821	35	148	PF06268.16	Fascin	2	111	108.99	1.6e-31
1.70893	0.395071	1.03123	1.32798	2.51034	2.435	2.36238	2.97947	18	18	18	462	462	462	58385	0	12532	2019200000	193	LLOJ000116-PA	LLOJ000116-PA	>LLOJ000116-PA |protein_coding|Scaffold100:31090:32859:1|gene:LLOJ000116	30	525	PF00118.27	Cpn60_TCP1	1	489	547.51	2.8e-164
3.57116	3.4881	2.82408	2.44687		3.31703	2.38577	2.00496	2	2	2	13	13	13	17822	26247	21913	2844000000	53	LLOJ007460-PA	LLOJ007460-PA	>LLOJ007460-PA |protein_coding|Scaffold575:13935:26542:1|gene:LLOJ007460	1153	1477	PF00152.23	tRNA-synt_2	120	312	150.77	5e-44
1.45511	0.506503	1.43915	2.00753	1.18661	1.56366	2.4017	2.82812	10	10	10	584	584	584	19161	0	11999	2924700000	164	LLOJ002211-PA	LLOJ002211-PA	>LLOJ002211-PA |protein_coding|Scaffold153:85301:100695:1|gene:LLOJ002211	29	159	PF00241.23	Cofilin_ADF	1	125	114.71	2.3e-33
0.933207	2.11925	2.59061	1.78834	2.90247	2.97057	2.43778	1.8309	10	10	10	258	258	258	45644	0	90587	2020300000	193	LLOJ006309-PA	LLOJ006309-PA	>LLOJ006309-PA |protein_coding|Scaffold434:52923:64166:-1|gene:LLOJ006309	148	393	PF03417.19	AAT	1	226	181.95	1.4e-53
1.64578	0.569075	0.283066	1.17658	2.93012	2.74376	2.45947	2.42775	10	10	10	394	394	394	3793	0	17776	2517900000	208	LLOJ005520-PA	LLOJ005520-PA	>LLOJ005520-PA |protein_coding|Scaffold351:101351:104029:-1|gene:LLOJ005520	23	104	PF02359.21	CDC48_N	1	84	76.02	2.1e-21
0.762417	-0.147177	0.423779	2.27745	2.77429	2.78413	2.52474	2.49072	29	29	29	239	239	239	17425	0	16561	2350700000	295	LLOJ006509-PA	LLOJ006509-PA	>LLOJ006509-PA |protein_coding|Scaffold466:7166:22877:1|gene:LLOJ006509	548	635	PF03368.17	Dicer_dimer	1	89	71.95	3.6e-20
1.36455	1.46009	1.52283	1.90281	2.06381	2.30548	2.52494	2.16437	13	13	13	358	358	358	47136	0	11078	1906800000	207	LLOJ005162-PA	LLOJ005162-PA	>LLOJ005162-PA |protein_coding|Scaffold324:36146:52226:-1|gene:LLOJ005162	194	424	PF00883.24	Peptidase_M17	2	235	293.69	1.8e-87
0.306984	1.34293	1.62048	1.52615	0.966445	1.6564	2.52988	1.79588	16	16	16	338	338	338	73902	0	13091	1472900000	165	LLOJ000284-PA	LLOJ000284-PA	>LLOJ000284-PA |protein_coding|Scaffold1032:40544:46455:-1|gene:LLOJ000284	262	489	PF10585.12	UBA_E1_SCCH	21	256	268.22	9.8e-80
0.609324	0.23416	0.870103	1.82128	2.12885	2.31113	2.55054	1.66952	23	23	23	191	191	191	17876	0	19666	1388800000	170	LLOJ000928-PA	LLOJ000928-PA	>LLOJ000928-PA |protein_coding|Scaffold1164:28509:37223:-1|gene:LLOJ000928	221	525	PF00749.24	tRNA-synt_1c	1	313	384.43	3.3e-115
1.64374	1.87101	2.15676	2.6446	2.24297	2.43208	2.60105	2.62864	26	26	26	56	56	56	68202	0	20063	2112900000	261	LLOJ009754-PA	LLOJ009754-PA	>LLOJ009754-PA Vha68-1: vacuolar H+ ATPase subunit|protein_coding|Scaffold921:7324:11476:-1|gene:LLOJ009754	227	452	PF00006.28	ATP-synt_aB	1	214	360.85	2.4e-108
1.47796	1.74539	1.38439	1.88029	2.86532	2.98718	2.62627	1.6017	8	8	8	374	374	374	32795	0	63766	1825600000	171	LLOJ006748-PA	LLOJ006748-PA	>LLOJ006748-PA |protein_coding|Scaffold499:45708:46654:1|gene:LLOJ006748	13	269	PF01156.22	IU_nuc_hydro	1	252	209.98	6.4e-62
1.73148	2.01741	2.678	2.47647	2.34442	2.34101	2.63188	2.22619	15	15	15	537	537	537	55892	0	12096	2065500000	190	LLOJ007890-PA	LLOJ007890-PA	>LLOJ007890-PA |protein_coding|Scaffold628:11955:13742:-1|gene:LLOJ007890	22	516	PF00118.27	Cpn60_TCP1	1	489	520.88	3.3e-156
2.32322	1.80171	1.57269	1.98239	2.66967	2.83034	2.71601	2.62809	18	18	18	362	362	362	75197	0	10503	2473400000	267	LLOJ009985-PA	LLOJ009985-PA	>LLOJ009985-PA |protein_coding|Scaffold97:129528:145791:1|gene:LLOJ009985	34	511	PF00118.27	Cpn60_TCP1	1	488	522.27	1.3e-156
2.34166	0.385687	1.05246	2.34999	2.57238	2.51739	2.71912	2.89463	20	20	20	269	269	269	14118	0	13779	2329600000	260	LLOJ004435-PA	LLOJ004435-PA	>LLOJ004435-PA |protein_coding|Scaffold262:58496:68319:-1|gene:LLOJ004435	588	1076	PF00118.27	Cpn60_TCP1	2	489	535.16	1.6e-160
1.57064	0.753728	1.85565	1.86497	2.70095	2.81207	2.7231	3.58958	14	14	14	56	56	56	35639	0	10673	3017700000	244	LLOJ007897-PA	LLOJ007897-PA	>LLOJ007897-PA |protein_coding|Scaffold629:6968:7997:-1|gene:LLOJ007897	8	186	PF02737.21	3HCDH_N	1	177	172.43	9.1e-51
1.11402	-0.23609	-0.890307	1.56797	2.2136	2.09034	2.72603	2.91094	22	22	22	559	559	559	10947	0	15092	1982100000	221	LLOJ008861-PA	LLOJ008861-PA	>LLOJ008861-PA |protein_coding|Scaffold769:56387:61124:-1|gene:LLOJ008861	35	523	PF00118.27	Cpn60_TCP1	2	489	488.97	1.6e-146
2.79087	2.03986	2.08942	2.7498	2.63654	2.84102	2.72921	2.92114	18	18	17	511	511	491	50954	0	1485	3065700000	304	LLOJ008139-PA	LLOJ008139-PA	>LLOJ008139-PA |protein_coding|Scaffold668:121669:126189:-1|gene:LLOJ008139	51	419	PF00180.23	Iso_dh	6	334	258.95	7.8e-77
3.85274	4.23931	2.81371	2.99268	3.23699	3.5022	2.7293	1.99825	5	5	5	34	34	34	40459	0	82911	3250900000	142	LLOJ008960-PA	LLOJ008960-PA	>LLOJ008960-PA |protein_coding|Scaffold785:17920:25029:-1|gene:LLOJ008960
1.65697	0.290292	1.06563	1.85328	2.48072	2.34002	2.73195	3.3122	16	16	16	442	442	442	49955	0	10313	2516500000	190	LLOJ006833-PA	LLOJ006833-PA	>LLOJ006833-PA |protein_coding|Scaffold5:682687:684291:-1|gene:LLOJ006833	275	380	PF00647.22	EF1G	1	107	158.94	3.5e-47
-0.389982	-0.263463	0.256738	0.701357	1.2374	1.36956	2.74501	2.35737	9	9	9	447	447	447	35376	0	14145	1363700000	160	LLOJ000319-PA	LLOJ000319-PA	>LLOJ000319-PA |protein_coding|Scaffold1040:49156:51460:-1|gene:LLOJ000319	167	261	PF01588.23	tRNA_bind	1	95	109.74	6.1e-32
1.03268	0.750317	0.559862	1.34624	2.47143	2.44099	2.7603	2.97807	3	3	3	45	45	45	12129	0	6483	3484800000	118	LLOJ006559-PA	LLOJ006559-PA	>LLOJ006559-PA GPRmys2: myosuppressin receptor (GPRmys2)|protein_coding|Scaffold470:54165:54625:-1|gene:LLOJ006559	21	109	PF00235.22	Profilin	39	127	87.79	6.9e-25
1.35931	0.897058	1.59687	2.28867	2.65589	3.07608	2.76056	2.50377	31	31	31	315	315	315	14615	0	18265	2485400000	287	LLOJ000787-PA	LLOJ000787-PA	>LLOJ000787-PA |protein_coding|Scaffold11300:4686:10238:-1|gene:LLOJ000787	16	637	PF00133.25	tRNA-synt_1	1	601	783.75	1e-235
2.52113	1.15124	0.247584	1.8394	2.49095	2.92248	2.84136	1.802	18	18	18	519	519	519	61976	0	16614	1933900000	175	LLOJ007792-PA	LLOJ007792-PA	>LLOJ007792-PA |protein_coding|Scaffold611:109009:116055:-1|gene:LLOJ007792	67	249	PF00535.29	Glycos_transf_2	2	169	123.04	1.1e-35
1.16242	1.53322	2.30617	2.31311	1.79383	1.96693	2.84999	2.61944	20	20	20	585	585	585	49925	0	21415	2563200000	282	LLOJ001263-PA	LLOJ001263-PA	>LLOJ001263-PA |protein_coding|Scaffold1242:8687:12653:-1|gene:LLOJ001263	1	434	PF00996.21	GDI	1	434	764.34	2.9e-230
1.55623	2.05739	0.970329	1.06237	1.40941	1.5377	2.90159	2.17226	13	13	13	208	208	208	10731	0	83619	1631300000	168	LLOJ001980-PA	LLOJ001980-PA	>LLOJ001980-PA |protein_coding|Scaffold146:14251:19187:-1|gene:LLOJ001980	462	742	PF00135.31	COesterase	29	310	329.87	3.5e-98
1.20938	1.21539	1.97189	1.62383	2.15836	2.24401	2.96109	2.49439	19	19	19	385	385	385	86052	0	23127	2004900000	304	LLOJ007339-PA	LLOJ007339-PA	>LLOJ007339-PA Hsp70C: heat shock protein 70C|protein_coding|Scaffold560:71081:82105:-1|gene:LLOJ007339	3	280	PF00012.23	HSP70	1	270	329.47	3.5e-98
3.39577	2.25914	1.8089	3.19427	3.35347	3.17104	3.02678	3.00945	12	12	12	563	563	563	35236	0	14329	3274400000	221	LLOJ001891-PA;gi|157674455|gb|ABV60323.1|	LLOJ001891-PA;gi|157674455|gb|ABV60323.1|	>LLOJ001891-PA |protein_coding|Scaffold1423:22238:23236:1|gene:LLOJ001891;>gi|157674455|gb|ABV60323.1| putative glyceraldehyde-3-phosphate dehydrogenase [Lutzomyia longipalpis]	154	311	PF02800.23	Gp_dh_C (1 - 158)			224.88	3.9e-67
3.80239	2.56812	1.65531	1.98202	3.5422	2.84133	3.04159	3.36261	18	1	1	481	27	27	6468	0	2144	2786500000	104	LLOJ009332-PA;LLOJ009333-PA;LLOJ004800-PA;gi|157674415|gb|ABV60303.1|;LLOJ009668-PA;LLOJ004351-PA	LLOJ009332-PA;LLOJ009333-PA;LLOJ004800-PA;gi|157674415|gb|ABV60303.1|;LLOJ009668-PA;LLOJ004351-PA	>LLOJ009332-PA |protein_coding|Scaffold853:21856:24056:1|gene:LLOJ009332;>LLOJ009333-PA |protein_coding|Scaffold853:33124:34397:1|gene:LLOJ009333;>LLOJ004800-PA |protein_coding|Scaffold291:2732:3955:1|gene:LLOJ004800;>gi|157674415|gb|ABV60303.1| putativ	4	376	PF00022.22	Actin (2 - 385)			502.91	4.8e-151
1.25632	0.253873	0.71133	2.16471	2.59524	2.58034	3.06554	3.15319	25	25	25	244	244	244	14915	0	14102	2899800000	315	LLOJ010544-PA	LLOJ010544-PA	>LLOJ010544-PA |protein_coding|Scaffold694:43852:49595:1|gene:LLOJ010544	1075	1339	PF13507.9	GATase_5	2	260	330.03	8.2e-99
-0.210318	-0.678786	-0.0146217	0.356141	2.60925	2.46548	3.0692	2.26621	6	6	6	308	308	308	32326	0	89394	1982000000	72	LLOJ006969-PA;LLOJ006970-PA	LLOJ006969-PA;LLOJ006970-PA	>LLOJ006969-PA |protein_coding|Scaffold512:31885:32887:1|gene:LLOJ006969;>LLOJ006970-PA |protein_coding|Scaffold512:35376:35950:1|gene:LLOJ006970
2.30147	0.942875	0.872897	2.11481	2.82791	2.92934	3.15112	3.26878	11	11	11	723	723	723	20818	0	17789	3452000000	240	LLOJ004815-PA	LLOJ004815-PA	>LLOJ004815-PA |protein_coding|Scaffold291:99147:112373:1|gene:LLOJ004815	28	134	PF00307.34	CH	4	108	81.1	6.6e-23
2.36825	1.79486	2.44353	3.19482	2.20237	2.44658	3.15681	3.26358	27	27	27	418	418	418	8992	0	25141	2497000000	281	LLOJ008986-PA	LLOJ008986-PA	>LLOJ008986-PA |protein_coding|Scaffold79:80607:88364:-1|gene:LLOJ008986	613	730	PF00567.27	TUDOR	4	121	92.37	2.2e-26
2.58734	1.05551	1.86391	3.2067	2.92439	3.04695	3.18683	3.01164	18	18	18	195	195	195	13119	0	23658	2999400000	258	LLOJ002785-PA	LLOJ002785-PA	>LLOJ002785-PA |protein_coding|Scaffold1763:12866:16654:-1|gene:LLOJ002785	262	444	PF00587.28	tRNA-synt_2b	6	178	127.29	6.8e-37
2.01686	1.21022	1.7693	2.09894	3.30048	3.3978	3.19916	3.48894	24	24	24	384	384	384	91324	0	21667	3196700000	323	LLOJ009711-PA;LLOJ006327-PA	LLOJ009711-PA;LLOJ006327-PA	>LLOJ009711-PA |protein_coding|Scaffold9160:522:3088:1|gene:LLOJ009711;>LLOJ006327-PA |protein_coding|Scaffold437:60400:62969:1|gene:LLOJ006327	79	201	PF13589.9	HATPase_c_3	4	99	37.5	2.2e-09
2.29601	2.21143	2.18639	2.88105	2.86668	3.25906	3.27773	2.86561	15	15	15	295	295	295	68383	0	12406	3232100000	256	LLOJ010108-PA	LLOJ010108-PA	>LLOJ010108-PA |protein_coding|Scaffold998:15832:18647:1|gene:LLOJ010108	492	584	PF03129.23	HGTP_anticodon	1	93	76.18	1.8e-21
2.02825	0.934703	1.79934	3.08879	2.55082	2.46652	3.32084	3.16404	16	16	16	449	449	449	39282	0	12668	3862800000	346	LLOJ005753-PA;LLOJ008699-PA	LLOJ005753-PA	>LLOJ005753-PA |protein_coding|Scaffold375:54553:62145:1|gene:LLOJ005753	89	337	PF00155.24	Aminotran_1_2	118	363	202.74	9.9e-60
1.99284	2.24379	1.17103	0.334576	3.51539	4.44689	3.3768	2.6422	3	3	3	179	179	179	19978	0	3403	2840400000	120	LLOJ010504-PB	LLOJ010504-PB	>LLOJ010504-PB |protein_coding|Scaffold986:10164:15975:1|gene:LLOJ010504	6	92	PF07679.19	I-set	1	90	66.49	1.8e-18
2.89931	2.30584	1.79565	2.69219	3.15209	3.35065	3.60288	2.76851	17	17	17	645	645	645	45197	0	22216	2995900000	261	LLOJ001445-PA;LLOJ001446-PA	LLOJ001445-PA	>LLOJ001445-PA |protein_coding|Scaffold1296:23017:26559:-1|gene:LLOJ001445	75	395	PF01546.31	Peptidase_M20	1	206	127.79	4.9e-37
3.16244	1.71025	2.68368	3.19588	2.99063	3.31497	3.67312	3.33037	12	12	12	655	655	655	64181	0	22683	4042700000	331	LLOJ010025-PA	LLOJ010025-PA	>LLOJ010025-PA |protein_coding|Scaffold98:105876:111778:-1|gene:LLOJ010025	16	274	PF08450.15	SGL	1	245	197.15	3.8e-58
3.71981	3.94921	5.56233	4.8007	3.30208	3.49481	3.71094	4.45137	14	14	14	636	636	636	36149	0	21711	7459700000	444	LLOJ010018-PA	LLOJ010018-PA	>LLOJ010018-PA |protein_coding|Scaffold979:56152:60584:1|gene:LLOJ010018	18	292	PF00248.24	Aldo_ket_red	2	290	191.15	2.3e-56
1.73901	0.454738	1.04494	1.64896	3.30866	3.54416	3.7538	1.33921	4	4	4	331	331	331	19179	0	10895	1940500000	68	LLOJ002929-PA	LLOJ002929-PA	>LLOJ002929-PA |protein_coding|Scaffold1834:7914:8423:-1|gene:LLOJ002929	15	151	PF03723.17	Hemocyanin_C	113	247	141.29	3.5e-41
2.80046	2.16269	2.7253	2.43338	3.68135	3.49352	3.77702	3.68323	54	54	54	377	377	377	20306	0	32331	4647100000	418	LLOJ007261-PA	LLOJ007261-PA	>LLOJ007261-PA |protein_coding|Scaffold552:1645:16718:1|gene:LLOJ007261	638	1718	PF01576.22	Myosin_tail_1	1	1081	1260.41	0
3.26139	0.866901	2.45711	2.78695	3.24568	2.55769	3.82073	2.80396	5	3	2	94	61	36	70086	0	63436	3621200000	125	LLOJ001213-PA;LLOJ006488-PA	LLOJ001213-PA	>LLOJ001213-PA Hsc70-2: heat shock protein 70 cognate 2|protein_coding|Scaffold123:49240:52286:-1|gene:LLOJ001213
5.10677	4.96097	4.47672	3.59504	4.60218	4.96973	3.82194	3.97179	11	11	11	346	346	346	37842	0	96127	8509900000	225	LLOJ007240-PA	LLOJ007240-PA	>LLOJ007240-PA |protein_coding|Scaffold55:79662:85896:1|gene:LLOJ007240	124	339	PF00112.26	Peptidase_C1	1	218	296.02	2.4e-88
2.90626	3.50079	4.14553	4.16621	3.56279	3.95013	3.82825	3.07581	21	21	21	553	553	553	68031	0	17913	4094900000	463	LLOJ009801-PA	LLOJ009801-PA	>LLOJ009801-PA |protein_coding|Scaffold929:14722:18494:-1|gene:LLOJ009801	17	274	PF00456.24	Transketolase_N	4	272	150.36	6.6e-44
3.63681	3.98715	2.71069	2.96869	3.94368	3.88489	3.83912	3.67595	23	23	23	694	694	694	4215	0	31952	6662200000	505	gi|157674499|gb|ABV60345.1|;LLOJ008844-PA	gi|157674499|gb|ABV60345.1|;LLOJ008844-PA	>gi|157674499|gb|ABV60345.1| putative serine protease inhibitor 4 [Lutzomyia longipalpis];>LLOJ008844-PA |protein_coding|Scaffold767:15212:27421:-1|gene:LLOJ008844	11	371	PF00079.23	Serpin	3	368	394.22	7.1e-118
3.08984	2.79967	3.22243	3.35317	3.51137	3.42345	3.84063	3.53761	49	49	49	379	379	379	18783	0	29647	4288000000	514	LLOJ002484-PA	LLOJ002484-PA	>LLOJ002484-PA |protein_coding|Scaffold165:62764:82109:-1|gene:LLOJ002484	1246	1387	PF00637.23	Clathrin	3	141	114.83	3e-33
4.1531	3.79475	2.93392	4.69476	3.83064	4.00142	3.89289	3.98777	20	11	11	574	383	383	49898	0	19172	5716800000	381	LLOJ000326-PA	LLOJ000326-PA	>LLOJ000326-PA |protein_coding|Scaffold1042:18635:24263:-1|gene:LLOJ000326	7	207	PF00091.28	Tubulin	15	196	193.73	4e-57
1.77299	1.75945	2.13627	2.85218	3.4113	3.62762	3.9016	2.82859	20	20	20	541	541	541	53726	0	18222	3855000000	322	LLOJ002102-PA	LLOJ002102-PA	>LLOJ002102-PA |protein_coding|Scaffold15:104601:110127:-1|gene:LLOJ002102	99	473	PF01546.31	Peptidase_M20	1	206	129.69	1.3e-37
4.34083	3.47052	3.2664	2.5714	3.22567	3.71232	3.95071	3.14831	12	12	12	17	17	17	13535	0	10238	3820300000	178	LLOJ004968-PA	LLOJ004968-PA	>LLOJ004968-PA |protein_coding|Scaffold303:21968:41081:-1|gene:LLOJ004968	1120	1181	PF00112.26	Peptidase_C1	1	69	79.84	3.2e-22
1.926	2.25983	1.96612	3.09254	2.96154	3.39911	3.98468	3.79398	25	25	25	698	698	698	39411	0	30051	7301600000	442	LLOJ003112-PA;gi|157674463|gb|ABV60327.1|	LLOJ003112-PA;gi|157674463|gb|ABV60327.1|	>LLOJ003112-PA |protein_coding|Scaffold193:169401:180870:-1|gene:LLOJ003112;>gi|157674463|gb|ABV60327.1| putative fructose-bisphosphate aldolase [Lutzomyia longipalpis]	15	279	PF00274.22	Glycolytic (1 - 265)			482.68	5.2e-145
2.45046	1.39863	3.00162	2.75534	3.30791	3.48462	3.99291	3.21789	17	17	17	387	387	387	65967	0	14322	4052700000	275	LLOJ000416-PA	LLOJ000416-PA	>LLOJ000416-PA |protein_coding|Scaffold1061:7472:15300:1|gene:LLOJ000416	41	111	PF03451.17	HELP	1	71	89.15	1.3e-25
1.61973	0.625132	1.78676	2.19502	3.64214	3.55803	4.03939	3.96998	9	8	8	548	482	482	3747	0	10893	4701800000	190	LLOJ006821-PA	LLOJ006821-PA	>LLOJ006821-PA Hsc70-4: heat shock protein cognate|protein_coding|Scaffold5:624685:630270:-1|gene:LLOJ006821	6	122	PF00012.23	HSP70	1	116	157.65	3.7e-46
4.63354	4.46025	3.25136	3.22468	4.51656	4.63587	4.13216	3.69313	32	32	32	211	211	211	17517	0	32331	6590700000	499	LLOJ006405-PA	LLOJ006405-PA	>LLOJ006405-PA |protein_coding|Scaffold449:50481:57007:-1|gene:LLOJ006405	1	121	PF00055.20	Laminin_N	109	233	127.58	5.8e-37
3.05225	1.86239	3.03551	2.94107	3.25953	3.50777	4.15409	3.89216	38	38	38	496	496	496	11962	0	24756	5903000000	531	LLOJ009367-PA	LLOJ009367-PA	>LLOJ009367-PA |protein_coding|Scaffold86:152216:161085:-1|gene:LLOJ009367	243	420	PF16114.8	Citrate_bind	1	176	301.61	1.5e-90
2.92236	2.57901	3.31338	3.40315	3.66517	3.78361	4.23573	4.48115	23	23	18	488	488	387	52369	0	25186	6649700000	471	LLOJ009531-PA;LLOJ009530-PA	LLOJ009531-PA	>LLOJ009531-PA |protein_coding|Scaffold884:37526:43509:-1|gene:LLOJ009531	115	278	PF00270.32	DEAD	2	174	149.75	7.3e-44
3.29608	3.762	3.82875	3.47281	4.00072	4.12092	4.45033	3.95377	16	16	16	496	496	496	53653	0	20345	7400400000	417	LLOJ001957-PA	LLOJ001957-PA	>LLOJ001957-PA |protein_coding|Scaffold145:25628:41369:1|gene:LLOJ001957	192	457	PF00557.27	Peptidase_M24	3	209	196.57	4.4e-58
2.63371	2.76162	3.81701	4.1044	3.1535	3.26006	4.45576	4.28825	21	21	21	647	647	647	46762	0	32331	6470800000	540	LLOJ000219-PA;gi|157674465|gb|ABV60328.1|;gi|459666662|gb|AGG80350.1|;gi|459666660|gb|AGG80349.1|;gi|459666658|gb|AGG80348.1|;gi|459666656|gb|AGG80347.1|;gi|459666654|gb|AGG80346.1|;gi|459666652|gb|AGG80345.1|;gi|459666650|gb|AGG80344.1|;gi|459666648|gb|AGG80343.1|;gi|459666646|gb|AGG80342.1|;gi|459666644|gb|AGG80341.1|;gi|459666642|gb|AGG80340.1|;gi|459666640|gb|AGG80339.1|;gi|459666638|gb|AGG80…	LLOJ000219-PA;gi|157674465|gb|ABV60328.1|	>LLOJ000219-PA |protein_coding|Scaffold102:144261:145562:1|gene:LLOJ000219;>gi|157674465|gb|ABV60328.1| putative enolase [Lutzomyia longipalpis]	143	432	PF00113.25	Enolase_C	2	295	504.4	1e-151
4.3857	4.15216	3.25624	3.81745	4.17338	4.22187	4.46397	4.086	13	6	6	58	392	392	42716	0	7393	6377300000	117	LLOJ000130-PA	LLOJ000130-PA	>LLOJ000130-PA |protein_coding|Scaffold1000:773:3495:1|gene:LLOJ000130	115	325	PF00091.28	Tubulin	1	196	229.89	3.3e-68
5.65422	5.79906	5.12913	4.44945	4.46936	4.55939	4.57088	4.18521	29	29	29	498	498	498	88469	0	3114	10676000000	809	LLOJ008702-PA	LLOJ008702-PA	>LLOJ008702-PA |protein_coding|Scaffold747:21849:29160:-1|gene:LLOJ008702
4.32558	3.69272	3.7221	4.47224	3.54694	3.6805	4.76272	3.78977	4	3	3	109	84	84	70948	0	59251	6228400000	198	LLOJ008388-PA	LLOJ008388-PA	>LLOJ008388-PA Hsc70-1: heat shock protein|protein_coding|Scaffold7:503963:505963:1|gene:LLOJ008388	6	612	PF00012.23	HSP70	1	599	862.28	1.6e-259
5.2282	5.36519	3.98101	3.82841	4.90219	4.86978	4.84615	4.40539	35	35	35	276	276	276	1768	0	32331	9127000000	588	LLOJ002686-PA;LLOJ007154-PA	LLOJ002686-PA	>LLOJ002686-PA |protein_coding|Scaffold1722:13948:24580:1|gene:LLOJ002686	43	273	PF00055.20	Laminin_N	1	233	239.01	5.1e-71
6.27622	6.52207	5.11438	4.39274	5.37423	5.75794	5.00798	4.48662	19	19	19	397	397	397	52591	0	22511	15724000000	860	LLOJ006317-PA	LLOJ006317-PA	>LLOJ006317-PA |protein_coding|Scaffold435:34607:36043:1|gene:LLOJ006317	271	460	PF04389.20	Peptidase_M28	1	196	100.73	8.9e-29
7.12805	6.76929	5.84382	5.08526	6.22539	6.19819	5.07148	4.4483	17	17	17	409	409	409	61398	0	18768	19436000000	719	LLOJ004160-PA	LLOJ004160-PA	>LLOJ004160-PA |protein_coding|Scaffold2458:8:2537:1|gene:LLOJ004160	163	233	PF13927.9	Ig_3	8	79	49.91	3.8e-13
4.14703	2.89937	3.75123	3.66359	4.27613	4.33707	5.09498	4.85174	24	24	22	453	453	436	7295	0	27436	10214000000	820	LLOJ002147-PA;LLOJ002146-PA;LLOJ005732-PA	LLOJ002147-PA	>LLOJ002147-PA Hsc70-3: heat shock protein 70 cognate|protein_coding|Scaffold151:15250:19402:-1|gene:LLOJ002147	31	639	PF00012.23	HSP70	1	599	869.87	8.2e-262
3.92969	3.77166	4.47995	4.55275	4.38785	4.80398	5.37163	5.10946	41	41	41	575	575	575	94581	0	31421	12010000000	767	LLOJ002108-PA	LLOJ002108-PA	>LLOJ002108-PA |protein_coding|Scaffold15:133263:138028:1|gene:LLOJ002108	18	345	PF00009.30	GTP_EFTU	2	194	223.18	2.3e-66
7.00318	6.68933	5.44923	4.79042	6.86646	6.85871	5.37617	4.79821	39	39	39	246	246	246	2087	0	32331	25228000000	923	LLOJ007577-PA	LLOJ007577-PA	>LLOJ007577-PA |protein_coding|Scaffold591:14000:23229:1|gene:LLOJ007577	1387	1545	PF00094.28	VWD	1	155	103.33	1.6e-29
5.30689	4.9701	5.14712	4.33207	5.14639	5.41395	5.53587	4.88897	16	16	16	544	544	544	42404	0	20558	13579000000	476	LLOJ003329-PA	LLOJ003329-PA	>LLOJ003329-PA |protein_coding|Scaffold20:241933:245099:1|gene:LLOJ003329
5.3956	4.71371	5.18496	5.17791	5.63515	5.86815	5.70731	5.95301	36	36	36	551	551	551	98761	0	32331	21425000000	1031	LLOJ004224-PA	LLOJ004224-PA	>LLOJ004224-PA Hsp83: heat shock protein 83|protein_coding|Scaffold25:78070:82072:-1|gene:LLOJ004224	383	833	PF00183.21	HSP90	49	502	707.67	1.2e-212
3.42286	3.41752	4.70708	4.89556	4.01168	4.37308	5.89083	4.98349	25	25	25	659	659	659	57697	0	32331	11837000000	745	LLOJ007605-PA;gi|157674493|gb|ABV60342.1|	LLOJ007605-PA;gi|157674493|gb|ABV60342.1|	>LLOJ007605-PA Cat: catalase|protein_coding|Scaffold595:22651:38490:1|gene:LLOJ007605;>gi|157674493|gb|ABV60342.1| putative catalase [Lutzomyia longipalpis]	26	409	PF00199.22	Catalase	1	382	641.75	4.3e-193
3.62739	2.61781	4.6086	4.31591	4.59041	4.64259	5.91097	5.41142	20	20	20	407	407	407	46369	0	23835	14798000000	579	LLOJ008432-PA	LLOJ008432-PA	>LLOJ008432-PA |protein_coding|Scaffold707:17903:20462:1|gene:LLOJ008432	14	240	PF01259.21	SAICAR_synt	2	243	175.2	1.9e-51
4.71538	4.16359	4.49753	5.33535	5.44781	5.71663	5.99431	5.51275	16	16	9	448	448	281	65858	0	18196	17781000000	592	LLOJ008774-PA	LLOJ008774-PA	>LLOJ008774-PA |protein_coding|Scaffold756:28794:39252:1|gene:LLOJ008774	249	378	PF03953.20	Tubulin_C	1	125	176.19	3e-52
7.16347	7.99035	6.99581	6.24467	6.90106	7.16118	6.07156	5.42419	41	41	2	521	521	27	10004	0	32331	31269000000	1390	LLOJ010503-PA	LLOJ010503-PA	>LLOJ010503-PA |protein_coding|Scaffold986:20680:23399:1|gene:LLOJ010503	118	664	PF03098.18	An_peroxidase	1	529	656.2	3.8e-197
5.4485	5.89383	5.57687	6.40648	5.548	5.9398	6.21068	5.78286	24	24	15	746	746	603	66068	0	32331	25226000000	1042	LLOJ007632-PA	LLOJ007632-PA	>LLOJ007632-PA |protein_coding|Scaffold6:23220:39902:-1|gene:LLOJ007632	166	358	PF00091.28	Tubulin	17	196	198.57	1.3e-58
6.54991	7.0286	5.6942	5.17943	6.33063	6.35261	6.30387	5.75903	77	77	77	304	304	304	40611	0	32331	24711000000	1707	LLOJ003765-PA	LLOJ003765-PA	>LLOJ003765-PA |protein_coding|Scaffold225:16465:33140:-1|gene:LLOJ003765	27	273	PF00055.20	Laminin_N	2	233	245.87	4.1e-73
6.41334	6.90934	5.89878	5.55362	6.64207	6.75028	6.34621	5.69378	90	90	90	608	608	608	21654	0	32331	29930000000	1983	LLOJ008763-PA	LLOJ008763-PA	>LLOJ008763-PA |protein_coding|Scaffold752:65029:73510:-1|gene:LLOJ008763	1812	1888	PF15636.9	Tox-GHH	1	77	109.75	5.2e-32
7.08166	8.06702	6.56782	5.991	6.50437	6.88163	6.42395	5.71267	73	73	73	362	362	362	26025	0	32331	35880000000	1995	LLOJ001484-PA	LLOJ001484-PA	>LLOJ001484-PA |protein_coding|Scaffold13:296736:311471:-1|gene:LLOJ001484	950	1444	PF01347.25	Vitellogenin_N	80	621	168.82	1.8e-49
7.75063	6.9923	8.0726	7.03179	6.29843	6.56735	7.111	6.58793	21	21	4	726	726	207	4182	0	30765	40287000000	1224	LLOJ009270-PA	LLOJ009270-PA	>LLOJ009270-PA |protein_coding|Scaffold84:73606:75885:-1|gene:LLOJ009270	4	376	PF00022.22	Actin	2	385	499.57	5e-150
4.20998	5.01329	5.53594	5.66374	5.43214	5.5054	7.26743	6.12584	28	28	27	684	684	663	56881	0	32331	29526000000	1198	LLOJ004346-PA	LLOJ004346-PA	>LLOJ004346-PA |protein_coding|Scaffold257:11938:14444:1|gene:LLOJ004346	52	346	PF00291.28	PALP	3	294	208.21	1.9e-61
7.00888	6.74983	7.1598	7.27984	6.94077	7.12925	7.44054	6.97037	19	19	17	487	487	466	86874	0	13198	48309000000	951	LLOJ008981-PA	LLOJ008981-PA	>LLOJ008981-PA |protein_coding|Scaffold79:34299:38244:-1|gene:LLOJ008981	359	577	PF00009.30	GTP_EFTU	15	194	155.08	1.7e-45
8.5608	9.89499	8.52725	7.78768	7.90486	8.35155	7.68466	7.15885	28	28	3	634	634	66	47414	0	32331	79781000000	1668	LLOJ000006-PA	LLOJ000006-PA	>LLOJ000006-PA Cht1: chitinase|protein_coding|Scaffold1:63082:67552:1|gene:LLOJ000006	22	317	PF00704.31	Glyco_hydro_18	1	312	241.62	1.7e-71
7.39354	7.0838	7.19496	6.65693	6.71764	7.13155	7.68992	6.90821	31	31	31	675	675	675	5067	0	32331	60116000000	1693	gi|42491543|gb|AAS16913.1|;LLOJ001538-PA;LLOJ006962-PA;LLOJ008570-PA	gi|42491543|gb|AAS16913.1|;LLOJ001538-PA;LLOJ006962-PA	>gi|42491543|gb|AAS16913.1| 49 kDa salivary protein [Lutzomyia longipalpis];>LLOJ001538-PA |protein_coding|Scaffold1314:26573:30763:1|gene:LLOJ001538;>LLOJ006962-PA |protein_coding|Scaffold5119:609:1742:1|gene:LLOJ006962	80	444	PF00079.23	Serpin	6	370	271.96	1e-80
7.36771	9.02931	8.0739	7.38211	7.02062	7.48896	8.3098	7.50091	16	16	16	52	52	52	36334	0	32331	65421000000	920	LLOJ002072-PA	LLOJ002072-PA	>LLOJ002072-PA |protein_coding|Scaffold1490:26115:27346:1|gene:LLOJ002072	30	314	PF06079.14	Apyrase	6	292	306.55	1.8e-91
8.43756	9.396	9.86038	9.20843	8.95761	9.2168	10.5802	9.44485	88	88	88	674	674	674	15864	0	32331	307760000000	6749	LLOJ001742-PA	LLOJ001742-PA	>LLOJ001742-PA |protein_coding|Scaffold1380:6738:13069:1|gene:LLOJ001742	150	414	PF00372.22	Hemocyanin_M	3	270	243.31	2.8e-72
					-3.52471		-4.00195	2	2	2	108	108	108	24071	0	47717	39978000	7	LLOJ004361-PA;gi|157674453|gb|ABV60322.1|	LLOJ004361-PA;gi|157674453|gb|ABV60322.1|	>LLOJ004361-PA |protein_coding|Scaffold258:65522:66574:-1|gene:LLOJ004361;>gi|157674453|gb|ABV60322.1| 60S ribosomal protein L19-like protein [Lutzomyia longipalpis]	4	146	PF01280.23	Ribosomal_L19e (2 - 144)			213.86	9.8e-64
	-2.3095	-1.54731	-0.379726				-3.73562	3	3	3	27	27	27	17246	0	48023	55628000	11	LLOJ002231-PA	LLOJ002231-PA	>LLOJ002231-PA |protein_coding|Scaffold1538:21887:22415:1|gene:LLOJ002231	28	151	PF00410.22	Ribosomal_S8	2	125	74.36	8.3e-21
							-3.6967	1	1	1	22	22	22	11204	61881	17858	10800000	4	LLOJ005355-PA	LLOJ005355-PA	>LLOJ005355-PA |protein_coding|Scaffold339:40309:56604:1|gene:LLOJ005355	496	573	PF00168.33	C2	2	82	37.3	2.8e-09
				-0.879933	-2.10185		-3.47526	5	5	5	333	333	333	30812	0	31529	64831000	12	LLOJ004337-PA;LLOJ009753-PA;gi|459666424|gb|AGG80231.1|;gi|459666422|gb|AGG80230.1|;gi|459666420|gb|AGG80229.1|;gi|459666418|gb|AGG80228.1|;gi|459666416|gb|AGG80227.1|;gi|459666414|gb|AGG80226.1|;gi|459666412|gb|AGG80225.1|;gi|459666410|gb|AGG80224.1|;gi|459666408|gb|AGG80223.1|;gi|459666406|gb|AGG80222.1|;gi|459666404|gb|AGG80221.1|;gi|459666402|gb|AGG80220.1|;gi|459666400|gb|AGG80219.1|;gi|4596…	LLOJ004337-PA;LLOJ009753-PA	>LLOJ004337-PA GPRghp2: growth hormone releasing hormone receptor (GPRghp2)|protein_coding|Scaffold2565:5229:6433:1|gene:LLOJ004337;>LLOJ009753-PA |protein_coding|Scaffold921:5364:6387:1|gene:LLOJ009753
		-2.98088	-2.63325				-3.44036	2	2	2	45	45	45	58137	0	50247	49998000	10	LLOJ006842-PA	LLOJ006842-PA	>LLOJ006842-PA |protein_coding|Scaffold50:33339:35763:-1|gene:LLOJ006842	40	379	PF01208.20	URO-D	2	340	425.36	1.8e-127
-2.47916		-1.5899	-2.87794		-2.83889		-3.43815	2	2	2	141	141	141	1737	0	58852	35831000	12	LLOJ001723-PA	LLOJ001723-PA	>LLOJ001723-PA ts: thymidylate synthase|protein_coding|Scaffold1371:8937:9386:-1|gene:LLOJ001723	17	133	PF00303.22	Thymidylat_synt	2	106	140.3	6.8e-41
-1.5854				-0.322517	0.530791		-3.36936	4	4	4	199	199	199	3416	0	73096	67383000	7	LLOJ002677-PA	LLOJ002677-PA	>LLOJ002677-PA |protein_coding|Scaffold172:96110:97064:-1|gene:LLOJ002677	33	220	PF00445.21	Ribonuclease_T2	1	188	151.85	2.5e-44
							-3.28094	4	4	4	47	47	47	1589	0	37557	102980000	15	LLOJ008918-PA	LLOJ008918-PA	>LLOJ008918-PA |protein_coding|Scaffold78:78638:84999:1|gene:LLOJ008918
-2.57439	-3.12324	-3.56217	-3.0318	-2.23266	-0.703126		-3.21417	2	2	2	94	94	94	3046	0	84242	50956000	6	LLOJ007717-PA	LLOJ007717-PA	>LLOJ007717-PA |protein_coding|Scaffold604:14212:15350:-1|gene:LLOJ007717	16	267	PF00459.28	Inositol_P	11	267	255.12	8.6e-76
				-2.82097			-3.08757	2	2	2	58	58	58	59131	0	29665	30999000	2	LLOJ000869-PA	LLOJ000869-PA	>LLOJ000869-PA |protein_coding|Scaffold1145:3:1740:-1|gene:LLOJ000869
				-2.38927	-1.37479		-3.06796	3	3	3	132	132	132	35363	0	64612	32753000	7	LLOJ002931-PA	LLOJ002931-PA	>LLOJ002931-PA |protein_coding|Scaffold1841:17684:20367:-1|gene:LLOJ002931	118	267	PF00650.23	CRAL_TRIO	3	156	117.73	4.2e-34
-3.63007	-2.31298	-2.59198	-2.06729	-1.23294	-1.57179		-2.90625	4	4	4	63	63	63	12084	0	72944	103090000	27	LLOJ004230-PA	LLOJ004230-PA	>LLOJ004230-PA |protein_coding|Scaffold25:136817:147090:-1|gene:LLOJ004230	22	100	PF03810.22	IBN_N	1	73	67.68	6.9e-19
				-2.96046	-2.51307		-2.90229	4	4	4	73	73	73	86852	0	13213	43286000	18	LLOJ009802-PA	LLOJ009802-PA	>LLOJ009802-PA |protein_coding|Scaffold929:19469:21993:-1|gene:LLOJ009802
				-2.38398	-2.24754		-2.78059	4	4	4	42	42	42	12592	0	11978	69822000	8	LLOJ008673-PA	LLOJ008673-PA	>LLOJ008673-PA |protein_coding|Scaffold740:51324:57406:-1|gene:LLOJ008673	75	545	PF10433.12	MMS1_N	1	491	344.78	8.2e-103
-3.08961				-2.43676	-2.31008		-2.67333	4	4	4	144	144	144	51452	0	69801	42593000	4	LLOJ007009-PA	LLOJ007009-PA	>LLOJ007009-PA |protein_coding|Scaffold52:138976:147290:1|gene:LLOJ007009	165	294	PF13848.9	Thioredoxin_6	1	127	104.93	4.6e-30
				-1.97824	-2.68668		-2.66878	5	5	5	171	171	171	46223	0	78251	128830000	18	LLOJ003829-PA	LLOJ003829-PA	>LLOJ003829-PA |protein_coding|Scaffold228:73213:74806:1|gene:LLOJ003829	25	264	PF00573.25	Ribosomal_L4	1	190	139.33	1.2e-40
		-2.88194		-2.96787	-2.96622		-2.54359	5	4	4	37	3	3	16116	0	94096	73922000	19	LLOJ010087-PA	LLOJ010087-PA	>LLOJ010087-PA Prx3: peroxiredoxin 3|protein_coding|Scaffold994:1085:11918:-1|gene:LLOJ010087	34	166	PF00578.24	AhpC-TSA	1	123	132.75	6.7e-39
							-2.45238	3	3	3	53	53	53	48725	63052	19309	50692000	9	LLOJ008515-PA	LLOJ008515-PA	>LLOJ008515-PA |protein_coding|Scaffold716:57492:62108:1|gene:LLOJ008515	30	409	PF03917.20	GSH_synth_ATP	2	278	308.68	5e-92
				-1.76505	-0.0414532		-2.40018	5	5	5	51	51	51	12431	0	40604	102610000	7	LLOJ005721-PA;LLOJ006727-PA	LLOJ005721-PA;LLOJ006727-PA	>LLOJ005721-PA |protein_coding|Scaffold37:235302:244281:1|gene:LLOJ005721;>LLOJ006727-PA |protein_coding|Scaffold492:88760:90178:-1|gene:LLOJ006727	243	371	PF00005.30	ABC_tran	3	137	81.67	7.6e-23
							-2.33991	2	2	2	91	91	91	6573	0	11809	62638000	7	LLOJ008900-PA	LLOJ008900-PA	>LLOJ008900-PA serine/threonine protein phosphatase 2 alpha|protein_coding|Scaffold778:62536:68522:-1|gene:LLOJ008900	51	242	PF00149.31	Metallophos	2	202	117.33	1.3e-33
							-2.33812	3	3	3	178	178	178	25503	0	32775	183790000	14	LLOJ005369-PA	LLOJ005369-PA	>LLOJ005369-PA |protein_coding|Scaffold34:127886:129833:-1|gene:LLOJ005369	125	195	PF01048.23	PNP_UDP_1	152	222	39.74	3.4e-10
							-2.31593	3	3	3	28	28	28	14458	0	30951	47377000	5	LLOJ001814-PA	LLOJ001814-PA	>LLOJ001814-PA |protein_coding|Scaffold14:365379:370814:-1|gene:LLOJ001814	21	474	PF03999.15	MAP65_ASE1	2	451	365	6.1e-109
	-2.67066				-2.22284		-2.25802	3	3	3	417	417	417	11561	0	24469	158840000	20	LLOJ006494-PA	LLOJ006494-PA	>LLOJ006494-PA |protein_coding|Scaffold464:29162:29569:-1|gene:LLOJ006494	3	87	PF00164.28	Ribosom_S12_S23	30	114	136.71	2.6e-40
							-2.19569	2	2	2	87	87	87	26297	0	57801	36386000	4	LLOJ009737-PA	LLOJ009737-PA	>LLOJ009737-PA |protein_coding|Scaffold92:84418:85266:-1|gene:LLOJ009737	14	239	PF13561.9	adh_short_C2	1	233	191.56	1.7e-56
-2.51484	-3.11993		-1.60183	-1.22989	-1.88273		-2.005	2	2	2	136	136	136	1471	0	44321	187890000	18	LLOJ000161-PA	LLOJ000161-PA	>LLOJ000161-PA |protein_coding|Scaffold101:89309:89799:1|gene:LLOJ000161	9	72	PF01423.25	LSM	2	66	51.11	8.6e-14
							-1.96977	4	4	4	327	327	327	1827	0	17121	83788000	11	LLOJ009148-PA	LLOJ009148-PA	>LLOJ009148-PA |protein_coding|Scaffold812:18269:18894:-1|gene:LLOJ009148	17	156	PF01951.19	Archease	1	140	152.25	1.1e-44
					-1.08413		-1.9594	2	2	2	171	171	171	1648	0	41916	526370000	39	LLOJ004428-PA	LLOJ004428-PA	>LLOJ004428-PA |protein_coding|Scaffold2617:41569:44619:-1|gene:LLOJ004428	23	150	PF02221.18	E1_DerP2_DerF2	2	133	95.99	2.5e-27
							-1.93587	2	2	2	9	9	9	61322	0	43523	28301000	3	LLOJ003979-PA	LLOJ003979-PA	>LLOJ003979-PA |protein_coding|Scaffold236:10782:14519:-1|gene:LLOJ003979	353	440	PF16543.8	DFRP_C	2	85	76.56	1.8e-21
							-1.79531	3	3	2	39	39	26	86189	0	47297	62023000	8	LLOJ009987-PA	LLOJ009987-PA	>LLOJ009987-PA |protein_coding|Scaffold970:9947:23023:-1|gene:LLOJ009987	286	582	PF00648.24	Peptidase_C2	1	299	416.6	5e-125
				-1.06545	-0.988716		-1.68324	3	3	2	121	121	89	52247	0	10937	127070000	17	LLOJ001142-PA	LLOJ001142-PA	>LLOJ001142-PA |protein_coding|Scaffold1206:11670:13787:1|gene:LLOJ001142	82	150	PF00076.25	RRM_1	1	69	56.65	1.8e-15
							-1.67967	4	4	1	164	164	36	29773	0	5163	581930000	24	LLOJ000528-PA;LLOJ002917-PA;LLOJ000793-PA;LLOJ007149-PA;LLOJ000529-PA	LLOJ000528-PA;LLOJ002917-PA;LLOJ000793-PA	>LLOJ000528-PA |protein_coding|Scaffold1083:64:2492:-1|gene:LLOJ000528;>LLOJ002917-PA |protein_coding|Scaffold183:179700:181322:1|gene:LLOJ002917;>LLOJ000793-PA |protein_coding|Scaffold1131:9288:11396:-1|gene:LLOJ000793	41	113	PF00538.22	Linker_histone	1	74	101.27	3e-29
				-3.15942	-3.51536		-1.63611	2	2	2	113	113	113	19663	0	57944	63003000	9	LLOJ004289-PA	LLOJ004289-PA	>LLOJ004289-PA |protein_coding|Scaffold255:61595:62171:1|gene:LLOJ004289	1	166	PF05856.15	ARPC4	1	167	267.49	3.9e-80
							-1.43881	3	3	3	97	97	97	35847	0	88464	91362000	8	LLOJ004163-PA	LLOJ004163-PA	>LLOJ004163-PA |protein_coding|Scaffold2459:21:8657:-1|gene:LLOJ004163	36	105	PF18360.4	hnRNP_Q_AcD	1	70	102.01	1.5e-29
							-1.10678	4	4	4	253	253	253	27818	0	11479	86087000	12	LLOJ004857-PA	LLOJ004857-PA	>LLOJ004857-PA |protein_coding|Scaffold298:125649:129040:1|gene:LLOJ004857	39	221	PF00625.24	Guanylate_kin	3	181	215.9	3.7e-64
							-1.09127	2	2	2	152	152	152	14487	62189	18315	73548000	8	LLOJ004991-PA	LLOJ004991-PA	>LLOJ004991-PA |protein_coding|Scaffold305:106845:107630:1|gene:LLOJ004991	8	116	PF00179.29	UQ_con	43	139	125.31	1.4e-36
					-2.32021		-1.04139	4	4	4	217	217	217	38903	0	6601	179750000	21	LLOJ008755-PA	LLOJ008755-PA	>LLOJ008755-PA |protein_coding|Scaffold751:66996:69420:-1|gene:LLOJ008755	7	187	PF01294.21	Ribosomal_L13e	1	180	237.25	1.1e-70
				-0.973916	-0.492104		-1.02376	3	3	3	117	117	117	36282	0	20681	105810000	6	LLOJ003663-PA	LLOJ003663-PA	>LLOJ003663-PA |protein_coding|Scaffold216:214261:215419:-1|gene:LLOJ003663	282	312	PF00400.35	WD40	7	36	27.84	3.3e-06
				0.613357	-0.523902		-0.914597	2	2	2	10	10	10	29851	0	75194	197000000	17	LLOJ006008-PA	LLOJ006008-PA	>LLOJ006008-PA |protein_coding|Scaffold40:60183:66579:1|gene:LLOJ006008	155	265	PF14572.9	Pribosyl_synth	73	183	131.07	4.8e-38
				-2.12921			-0.899411	3	3	3	97	97	97	44685	0	12887	85292000	10	LLOJ006090-PA	LLOJ006090-PA	>LLOJ006090-PA |protein_coding|Scaffold41:147758:151013:-1|gene:LLOJ006090	83	245	PF00270.32	DEAD	2	173	153.63	4.7e-45
				-0.409632			-0.65942	2	2	2	53	53	53	54745	0	1338	144420000	19	LLOJ003593-PA	LLOJ003593-PA	>LLOJ003593-PA |protein_coding|Scaffold2133:27207:28841:1|gene:LLOJ003593	280	437	PF03367.16	zf-ZPR1	2	162	181.62	1e-53
							-0.53755	6	6	6	91	91	91	68089	0	11197	183030000	14	LLOJ003921-PA	LLOJ003921-PA	>LLOJ003921-PA |protein_coding|Scaffold232:59799:62368:1|gene:LLOJ003921	465	547	PF01248.29	Ribosomal_L7Ae	7	90	82.43	1.5e-23
-2.04604	-3.36468	-1.71478	-2.25705	-1.51804	-1.46485		-0.466567	6	6	6	423	423	423	15567	0	13269	258690000	33	LLOJ000043-PA	LLOJ000043-PA	>LLOJ000043-PA |protein_coding|Scaffold1:394404:400094:-1|gene:LLOJ000043	10	136	PF02115.20	Rho_GDI	3	129	131.05	4.1e-38
1.1868				1.00673	0.499939		-0.288953	6	6	6	181	181	181	44771	0	11228	453560000	22	LLOJ003103-PA	LLOJ003103-PA	>LLOJ003103-PA |protein_coding|Scaffold193:128900:130370:-1|gene:LLOJ003103	304	387	PF06071.16	YchF-GTPase_C	1	84	130.55	2e-38
			-0.0192639	1.04112	0.931608		-0.189832	4	4	4	346	346	346	15385	0	50662	897200000	48	LLOJ008594-PA	LLOJ008594-PA	>LLOJ008594-PA SOD: superoxide dismutase|protein_coding|Scaffold7294:470:1133:-1|gene:LLOJ008594	13	148	PF00080.23	Sod_Cu	1	133	152.7	8.3e-45
			-1.2774	-1.67163	-1.83404		-0.068767	5	5	5	282	282	282	24506	0	1735	200970000	24	LLOJ007234-PA	LLOJ007234-PA	>LLOJ007234-PA |protein_coding|Scaffold55:51121:51861:-1|gene:LLOJ007234	136	220	PF00736.22	EF1_GNE	1	90	117.59	2.2e-34
				-3.15309	-3.38192		0.444106	2	2	2	105	105	105	17574	51348	20728	135260000	17	LLOJ002171-PA	LLOJ002171-PA	>LLOJ002171-PA |protein_coding|Scaffold1516:10892:11350:1|gene:LLOJ002171	8	122	PF16906.8	Ribosomal_L26	1	82	137.95	1.2e-40
							1.49972	1	1	1	31	31	31	63061	1	-2	190220000	4	LLOJ001971-PA	LLOJ001971-PA	>LLOJ001971-PA |protein_coding|Scaffold1454:66:12496:1|gene:LLOJ001971	195	225	PF00008.30	EGF	1	32	40.43	2.8e-10
				2.73282	2.45638		1.87077	2	2	2	72	72	72	82102	0	26232	1240300000	26	LLOJ009642-PA	LLOJ009642-PA	>LLOJ009642-PA |protein_coding|Scaffold90:24594:33151:1|gene:LLOJ009642	322	603	PF06818.18	Fez1	1	196	100.6	1.6e-28
				-6.62572				1	1	1	92	92	92	30513	0	11333	3319600	3	LLOJ002886-PA	LLOJ002886-PA	>LLOJ002886-PA |protein_coding|Scaffold1811:18333:20994:1|gene:LLOJ002886	38	250	PF04845.16	PurA	1	219	348.83	9.9e-105
				-4.37298				1	1	1	51	51	51	26647	0	44174	10592000	3	LLOJ005041-PA	LLOJ005041-PA	>LLOJ005041-PA |protein_coding|Scaffold31:248595:253507:1|gene:LLOJ005041	178	217	PF03271.20	EB1	1	41	69.54	2.2e-19
				-4.36311				1	1	1	113	113	113	20091	62893	19195	4786600	1	LLOJ000728-PA	LLOJ000728-PA	>LLOJ000728-PA |protein_coding|Scaffold1118:9813:17077:1|gene:LLOJ000728	96	133	PF13414.9	TPR_11	1	38	41.55	8.1e-11
				-4.10979				1	1	1	15	15	15	11034	0	95539	14009000	9	LLOJ004145-PA	LLOJ004145-PA	>LLOJ004145-PA |protein_coding|Scaffold245:63556:78304:1|gene:LLOJ004145	452	486	PF12478.11	DUF3697	1	35	72.62	2.1e-20
				-3.87419				1	1	1	28	28	28	11749	0	29156	2866400	1	LLOJ000849-PA	LLOJ000849-PA	>LLOJ000849-PA |protein_coding|Scaffold1141:1483:5481:-1|gene:LLOJ000849	347	477	PF09088.14	MIF4G_like	61	191	121.89	2.9e-35
				-3.79637				2	2	2	31	31	31	91268	0	36518	22286000	4	LLOJ000703-PA	LLOJ000703-PA	>LLOJ000703-PA |protein_coding|Scaffold111:152710:157069:-1|gene:LLOJ000703	17	758	PF03635.20	Vps35	2	727	926.04	1.9e-278
				-3.57903				3	3	3	378	378	378	94817	0	10414	219930000	16	LLOJ001002-PA	LLOJ001002-PA	>LLOJ001002-PA |protein_coding|Scaffold118:111390:115073:1|gene:LLOJ001002
				-3.48606	-3.46517			3	3	3	235	235	235	16963	0	87598	47764000	7	LLOJ009767-PA	LLOJ009767-PA	>LLOJ009767-PA |protein_coding|Scaffold923:32970:33920:1|gene:LLOJ009767	47	132	PF00203.24	Ribosomal_S19	1	81	112.1	9e-33
-4.79542				-3.36433	-3.45273			2	2	2	38	38	38	93108	0	27611	12371000	4	LLOJ007818-PA	LLOJ007818-PA	>LLOJ007818-PA |protein_coding|Scaffold617:68947:72367:-1|gene:LLOJ007818	236	739	PF04097.17	Nic96	2	520	519.6	1.1e-155
				-3.28085	-3.17697			2	2	2	6	6	6	39173	0	34137	11678000	5	LLOJ000640-PA	LLOJ000640-PA	>LLOJ000640-PA |protein_coding|Scaffold11:287251:304971:-1|gene:LLOJ000640	2991	3306	PF12030.11	DUF3517	1	339	247.25	2.4e-73
				-3.25131	-4.50297			2	2	2	21	21	21	18966	0	2693	8218500	3	LLOJ009561-PA	LLOJ009561-PA	>LLOJ009561-PA |protein_coding|Scaffold889:39413:44854:-1|gene:LLOJ009561
				-3.11368				3	3	3	45	45	45	1158	0	96247	38301000	12	LLOJ006170-PA	LLOJ006170-PA	>LLOJ006170-PA |protein_coding|Scaffold42:23595:26630:-1|gene:LLOJ006170	504	751	PF08367.14	M16C_assoc	1	251	226.53	3e-67
				-3.0699				1	1	1	51	51	51	53891	0	495	11622000	4	LLOJ000412-PA	LLOJ000412-PA	>LLOJ000412-PA |protein_coding|Scaffold106:120219:121977:-1|gene:LLOJ000412	175	406	PF01798.21	Nop	2	231	275.24	4e-82
				-2.90032				1	1	1	3	3	3	50316	0	33589	5081100	1	LLOJ008176-PA	LLOJ008176-PA	>LLOJ008176-PA |protein_coding|Scaffold674:31166:36757:-1|gene:LLOJ008176	102	220	PF18293.4	Caprin-1_dimer	1	116	109.3	1.6e-31
-2.88673			-2.88811	-2.83395	-2.4181			2	2	2	9	9	9	48656	0	86389	28594000	10	LLOJ001063-PA	LLOJ001063-PA	>LLOJ001063-PA |protein_coding|Scaffold1198:16383:18276:-1|gene:LLOJ001063	247	431	PF05021.18	NPL4	1	184	263.37	3.1e-78
				-2.75412				2	2	2	185	185	185	25063	0	99968	95295000	8	LLOJ006224-PA	LLOJ006224-PA	>LLOJ006224-PA |protein_coding|Scaffold426:48420:51101:1|gene:LLOJ006224	1	94	PF01199.21	Ribosomal_L34e	1	94	136.69	2.6e-40
				-2.65107	-1.94221			2	2	2	34	34	34	86856	0	12276	24353000	3	LLOJ003032-PA	LLOJ003032-PA	>LLOJ003032-PA |protein_coding|Scaffold19:130332:134970:-1|gene:LLOJ003032	348	571	PF00493.26	MCM	3	224	329.71	6.4e-99
				-2.5423				1	1	1	82	82	82	1637	0	4766	30060000	7	LLOJ006396-PA	LLOJ006396-PA	>LLOJ006396-PA |protein_coding|Scaffold446:19806:21321:-1|gene:LLOJ006396
				-2.47541	-2.33081			3	3	3	83	83	83	57069	0	32109	25110000	12	LLOJ007440-PA;LLOJ001410-PA	LLOJ007440-PA;LLOJ001410-PA	>LLOJ007440-PA |protein_coding|Scaffold570:34946:37243:-1|gene:LLOJ007440;>LLOJ001410-PA |protein_coding|Scaffold128:83290:91181:-1|gene:LLOJ001410	263	316	PF01926.26	MMR_HSR1	2	57	51.26	1.2e-13
				-2.44177				2	2	2	79	79	79	53935	0	36454	50108000	8	LLOJ007784-PA	LLOJ007784-PA	>LLOJ007784-PA |protein_coding|Scaffold611:25158:32402:1|gene:LLOJ007784	290	474	PF02230.19	Abhydrolase_2	28	214	205.31	1.1e-60
				-2.40831	-1.97842			3	3	3	4	4	4	10859	0	4254	27277000	4	LLOJ007535-PA;LLOJ003666-PA;LLOJ003073-PA	LLOJ007535-PA;LLOJ003666-PA	>LLOJ007535-PA |protein_coding|Scaffold583:60507:64169:1|gene:LLOJ007535;>LLOJ003666-PA |protein_coding|Scaffold2163:1988:5428:1|gene:LLOJ003666
				-2.40333	-2.41988			3	3	3	34	34	34	81814	86527	17467	87667000	3	LLOJ000595-PA	LLOJ000595-PA	>LLOJ000595-PA |protein_coding|Scaffold1096:12686:15335:1|gene:LLOJ000595	314	535	PF00493.26	MCM	2	224	333.27	5.2e-100
				-2.38641				1	1	1	57	57	57	22087	0	45135	12299000	2	LLOJ000936-PA	LLOJ000936-PA	>LLOJ000936-PA |protein_coding|Scaffold1164:87430:89090:-1|gene:LLOJ000936	74	184	PF01395.25	PBP_GOBP	5	112	75.03	5.4e-21
			-3.08875	-2.27862	-1.5747			2	2	2	67	67	67	47818	25873	21079	35376000	5	LLOJ005629-PA	LLOJ005629-PA	>LLOJ005629-PA |protein_coding|Scaffold36:102329:108477:1|gene:LLOJ005629	228	378	PF02781.19	G6PD_C	1	152	207.89	1.9e-61
				-2.16531	-2.63294			2	2	2	97	97	97	36212	0	15422	21635000	6	LLOJ001254-PA	LLOJ001254-PA	>LLOJ001254-PA |protein_coding|Scaffold124:33212:41981:-1|gene:LLOJ001254	186	232	PF16186.8	Arm_3	3	50	74.96	2.8e-21
			-3.35949	-1.97618				2	2	2	51	51	51	85947	0	31337	17197000	2	LLOJ000511-PA;LLOJ003788-PA	LLOJ000511-PA;LLOJ003788-PA	>LLOJ000511-PA |protein_coding|Scaffold10815:103:3823:1|gene:LLOJ000511;>LLOJ003788-PA |protein_coding|Scaffold2255:5766:10614:-1|gene:LLOJ003788	46	372	PF16529.8	Ge1_WD40	1	327	364.5	4.7e-109
				-1.92772				3	3	3	174	174	174	2655	0	53223	88328000	10	LLOJ003971-PA	LLOJ003971-PA	>LLOJ003971-PA |protein_coding|Scaffold2350:10744:11514:-1|gene:LLOJ003971	50	212	PF00406.25	ADK	1	150	151.33	2.2e-44
				-1.84005	-2.71559			2	2	2	55	55	55	52522	0	12051	21425000	5	LLOJ001231-PA	LLOJ001231-PA	>LLOJ001231-PA |protein_coding|Scaffold1235:10985:17521:1|gene:LLOJ001231	5	353	PF00888.25	Cullin	252	620	405	6.9e-121
				-1.76977	-1.29289			2	2	2	125	125	125	29479	0	43204	77103000	5	LLOJ010076-PA	LLOJ010076-PA	>LLOJ010076-PA |protein_coding|Scaffold991:19678:22167:1|gene:LLOJ010076
				-1.65505	-1.10919			3	3	3	63	63	63	91005	0	56951	65506000	5	LLOJ004096-PA	LLOJ004096-PA	>LLOJ004096-PA |protein_coding|Scaffold2439:1562:4153:1|gene:LLOJ004096	216	738	PF02867.18	Ribonuc_red_lgC	1	527	655.58	5.5e-197
				-1.63138	-1.90847			2	2	2	84	84	84	37777	0	73554	15906000	4	LLOJ006762-PA	LLOJ006762-PA	>LLOJ006762-PA serine/threonine protein phosphatase 1 beta|protein_coding|Scaffold5:110713:123074:-1|gene:LLOJ006762	59	249	PF00149.31	Metallophos	4	203	130.79	1e-37
				-1.55972				3	3	3	16	16	16	24176	0	55761	25523000	4	LLOJ002388-PA	LLOJ002388-PA	>LLOJ002388-PA |protein_coding|Scaffold160:20096:29455:-1|gene:LLOJ002388	371	494	PF01399.30	PCI	5	104	48.58	1e-12
				-1.52689				2	1	1	183	7	7	19432	0	64111	86564000	5	LLOJ002791-PA	LLOJ002791-PA	>LLOJ002791-PA DJ1: DJ1 protein|protein_coding|Scaffold1763:35388:35948:-1|gene:LLOJ002791	4	169	PF01965.27	DJ-1_PfpI	1	164	161.87	1.2e-47
				-1.48953	-2.42277			4	4	4	101	101	101	61409	0	10266	32244000	6	LLOJ007425-PA	LLOJ007425-PA	>LLOJ007425-PA |protein_coding|Scaffold57:46481:63614:-1|gene:LLOJ007425	285	391	PF18150.4	DUF5600	1	107	156.73	2.9e-46
				-1.4721				2	2	2	51	51	51	55873	0	54729	25762000	2	LLOJ000845-PA	LLOJ000845-PA	>LLOJ000845-PA |protein_coding|Scaffold1140:9163:16521:1|gene:LLOJ000845	77	253	PF01403.22	Sema	1	180	189.94	3.8e-56
			-2.67515	-1.33155	-0.453759			2	2	2	13	13	13	22096	8642	17459	136590000	17	LLOJ007031-PA	LLOJ007031-PA	>LLOJ007031-PA |protein_coding|Scaffold521:26310:38857:1|gene:LLOJ007031	1456	1935	PF00940.22	RNA_pol	1	426	518.68	1.2e-155
				-1.3091	-1.60875			4	4	4	38	38	38	20067	0	68677	78423000	14	LLOJ008683-PA	LLOJ008683-PA	>LLOJ008683-PA |protein_coding|Scaffold743:1906:28547:-1|gene:LLOJ008683	73	469	PF00464.22	SHMT	3	399	645.76	2.1e-194
				-1.05108	-1.25934			2	2	2	31	31	31	10568	0	30331	74883000	7	LLOJ005743-PA	LLOJ005743-PA	>LLOJ005743-PA |protein_coding|Scaffold374:15241:29359:-1|gene:LLOJ005743	311	440	PF13574.9	Reprolysin_2	74	192	71.17	1.2e-19
-2.02194				-0.912062	-1.41098			4	4	4	71	71	71	82165	0	89179	86993000	8	LLOJ005606-PA	LLOJ005606-PA	>LLOJ005606-PA |protein_coding|Scaffold358:116937:119273:-1|gene:LLOJ005606	64	138	PF00017.27	SH2	1	77	59.6	2.6e-16
				-0.817235				2	2	2	54	54	54	38731	0	50286	34079000	4	LLOJ006277-PA	LLOJ006277-PA	>LLOJ006277-PA |protein_coding|Scaffold430:32160:35088:-1|gene:LLOJ006277	41	128	PF02893.23	GRAM	29	112	45.19	8e-12
				-0.727132	-0.475546			2	2	2	91	91	91	25595	0	28825	24814000	4	LLOJ007003-PA;LLOJ007002-PA	LLOJ007003-PA;LLOJ007002-PA	>LLOJ007003-PA |protein_coding|Scaffold518:26991:31131:-1|gene:LLOJ007003;>LLOJ007002-PA |protein_coding|Scaffold518:16291:23928:-1|gene:LLOJ007002	33	93	PF00076.25	RRM_1	1	68	66.25	1.8e-18
				-0.575579				5	5	5	178	178	178	32327	0	1636	214380000	13	LLOJ004988-PA	LLOJ004988-PA	>LLOJ004988-PA |protein_coding|Scaffold305:88383:91904:-1|gene:LLOJ004988	64	247	PF01564.20	Spermine_synth	1	186	193.52	2.4e-57
				-0.494001				2	2	2	25	25	25	10137	0	44443	93091000	11	LLOJ001114-PA	LLOJ001114-PA	>LLOJ001114-PA |protein_coding|Scaffold12:445334:450877:-1|gene:LLOJ001114	643	887	PF00089.29	Trypsin	3	221	162.36	1.5e-47
	0.634213	-2.50527		-0.313924	-1.39515			3	3	3	61	61	61	70396	0	99661	76792000	10	LLOJ007783-PA	LLOJ007783-PA	>LLOJ007783-PA |protein_coding|Scaffold611:22259:24242:1|gene:LLOJ007783	53	563	PF00135.31	COesterase	11	501	319.12	6.4e-95
				2.10905				2	2	2	352	352	352	11545	0	61793	1241600000	39	LLOJ002693-PA	LLOJ002693-PA	>LLOJ002693-PA |protein_coding|Scaffold1723:21999:22313:-1|gene:LLOJ002693
					-6.12579			1	1	1	24	24	24	53663	51282	20564	1034600	1	LLOJ006298-PA	LLOJ006298-PA	>LLOJ006298-PA |protein_coding|Scaffold432:16357:20751:1|gene:LLOJ006298
					-6.00948			1	1	1	15	15	15	94239	0	36174	1635900	1	LLOJ007820-PA;LLOJ008612-PA	LLOJ007820-PA;LLOJ008612-PA	>LLOJ007820-PA |protein_coding|Scaffold6178:325:3919:1|gene:LLOJ007820;>LLOJ008612-PA |protein_coding|Scaffold730:1728:9648:-1|gene:LLOJ008612	337	376	PF00514.26	Arm	1	40	33.85	2.4e-08
					-5.97113			2	2	2	13	13	13	14373	51216	20526	58353000	5	LLOJ009022-PA	LLOJ009022-PA	>LLOJ009022-PA |protein_coding|Scaffold796:34177:34747:1|gene:LLOJ009022	7	64	PF00831.26	Ribosomal_L29	1	57	68.37	4.2e-19
					-5.09053			1	1	1	26	26	26	81034	26316	22014	3548300	1	LLOJ008448-PA	LLOJ008448-PA	>LLOJ008448-PA |protein_coding|Scaffold709:8620:10945:-1|gene:LLOJ008448	26	420	PF00270.32	DEAD	1	175	211.46	8.2e-63
					-4.96092			1	1	1	2	2	2	68273	0	25774	1533900	1	LLOJ003609-PA	LLOJ003609-PA	>LLOJ003609-PA |protein_coding|Scaffold215:2100:4599:-1|gene:LLOJ003609	379	533	PF05958.14	tRNA_U5-meth_tr	164	323	60.26	1.8e-16
					-4.75894			1	1	1	63	63	63	2122	51151	20179	6244400	5	LLOJ010534-PA;LLOJ010538-PB	LLOJ010534-PA;LLOJ010538-PB	>LLOJ010534-PA |protein_coding|Scaffold884:13359:14069:-1|gene:LLOJ010534;>LLOJ010538-PB |protein_coding|Scaffold884:20006:22560:-1|gene:LLOJ010538	2	46	PF02798.23	GST_N	31	75	37.95	1.8e-09
					-4.36396			1	1	1	26	26	26	84096	50826	19608	9018700	3	LLOJ005056-PA	LLOJ005056-PA	>LLOJ005056-PA |protein_coding|Scaffold310:76550:80611:1|gene:LLOJ005056
					-4.23146			1	1	1	32	32	32	54459	0	29838	13133000	10	gi|722824770|tpg|DAA64664.1|;LLOJ009702-PA	gi|722824770|tpg|DAA64664.1|;LLOJ009702-PA	>gi|722824770|tpg|DAA64664.1| TPA_inf: alpha1,6 fucosyltransferase, partial [Lutzomyia longipalpis];>LLOJ009702-PA |protein_coding|Scaffold9112:3178:5572:-1|gene:LLOJ009702	3	397	PF19745.2	FUT8_N_cat	106	499	630.85	1.7e-189
					-4.20821			1	1	1	3	3	3	72175	0	69013	8590700	7	LLOJ000576-PA	LLOJ000576-PA	>LLOJ000576-PA |protein_coding|Scaffold1092:8896:15716:1|gene:LLOJ000576	180	620	PF01532.23	Glyco_hydro_47	1	458	505.68	1.4e-151
					-3.82423			1	1	1	8	8	8	1727	0	4449	5217200	1	LLOJ002140-PA	LLOJ002140-PA	>LLOJ002140-PA |protein_coding|Scaffold1509:2:6609:-1|gene:LLOJ002140	431	544	PF14443.9	DBC1	2	118	125.57	1.2e-36
					-3.78668			4	1	1	85	23	23	83305	0	59564	5154400	1	LLOJ007781-PA	LLOJ007781-PA	>LLOJ007781-PA |protein_coding|Scaffold611:15891:18957:1|gene:LLOJ007781	389	689	PF02171.20	Piwi	2	301	375.99	1.4e-112
					-3.74016			1	1	1	26	26	26	54602	0	30606	13340000	6	LLOJ000074-PA	LLOJ000074-PA	>LLOJ000074-PA |protein_coding|Scaffold10:31858:36984:-1|gene:LLOJ000074	47	136	PF00106.28	adh_short	1	88	72.77	2.7e-20
					-3.60237			2	2	2	73	73	73	33616	0	63116	16457000	4	LLOJ007378-PA	LLOJ007378-PA	>LLOJ007378-PA |protein_coding|Scaffold564:58740:59642:1|gene:LLOJ007378
					-3.53425			1	1	1	49	49	49	36099	0	25097	13925000	13	LLOJ003353-PA	LLOJ003353-PA	>LLOJ003353-PA |protein_coding|Scaffold201:78872:79935:-1|gene:LLOJ003353	7	323	PF00490.24	ALAD	5	315	419.71	7.3e-126
					-3.42198			1	1	1	35	35	35	527	62657	18675	12372000	1	LLOJ008190-PA	LLOJ008190-PA	>LLOJ008190-PA |protein_coding|Scaffold677:32671:34229:-1|gene:LLOJ008190	416	455	PF18420.4	CSN4_RPN5_eIF3a	1	40	83.27	1.1e-23
					-3.33148			1	1	1	33	33	33	36819	625	18467	9878600	2	LLOJ008049-PA	LLOJ008049-PA	>LLOJ008049-PA |protein_coding|Scaffold655:19304:22301:1|gene:LLOJ008049	48	166	PF03476.19	MOSC_N	2	118	91.7	3.2e-26
					-3.30809			1	1	1	5	5	5	4941	0	21103	23237000	13	LLOJ003862-PA	LLOJ003862-PA	>LLOJ003862-PA |protein_coding|Scaffold23:102821:107545:1|gene:LLOJ003862	312	423	PF02847.20	MA3	2	112	95.56	2e-27
					-3.24984			1	1	1	21	21	21	65041	50761	19574	12860000	1	LLOJ001648-PA	LLOJ001648-PA	>LLOJ001648-PA |protein_coding|Scaffold135:134503:143485:-1|gene:LLOJ001648
					-3.23028			1	1	1	8	8	8	24465	0	28272	16297000	2	LLOJ005588-PA	LLOJ005588-PA	>LLOJ005588-PA sl: small wing-like PLC gamma|protein_coding|Scaffold358:10079:20244:-1|gene:LLOJ005588	308	453	PF00388.22	PI-PLC-X	1	145	215.19	2.8e-64
					-3.14003			2	2	2	163	163	163	23376	0	50348	27474000	8	LLOJ005693-PA	LLOJ005693-PA	>LLOJ005693-PA |protein_coding|Scaffold367:94909:95919:1|gene:LLOJ005693	45	106	PF13499.9	EF-hand_7	4	70	46.52	4e-12
					-3.11251			1	1	1	43	43	43	28372	25974	2143	19873000	5	LLOJ005048-PA	LLOJ005048-PA	>LLOJ005048-PA |protein_coding|Scaffold310:6465:7368:1|gene:LLOJ005048	4	258	PF10609.12	ParA	1	243	336.99	6.6e-101
					-3.08555			1	1	1	14	14	14	13507	0	31445	19708000	11	LLOJ004615-PA	LLOJ004615-PA	>LLOJ004615-PA |protein_coding|Scaffold273:37432:45543:1|gene:LLOJ004615	501	707	PF12490.11	BCAS3	1	210	76.37	2.7e-21
					-2.93794			1	1	1	24	24	24	43938	2635	22448	159380000	20	LLOJ008886-PA;LLOJ009238-PA	LLOJ008886-PA;LLOJ009238-PA	>LLOJ008886-PA |protein_coding|Scaffold7758:1245:3736:-1|gene:LLOJ008886;>LLOJ009238-PA |protein_coding|Scaffold83:175986:182911:1|gene:LLOJ009238	20	350	PF00876.21	Innexin	1	336	336.59	1.9e-100
					-2.9217			2	2	2	14	14	14	17309	0	27091	63386000	2	LLOJ003924-PA	LLOJ003924-PA	>LLOJ003924-PA |protein_coding|Scaffold232:102671:116334:1|gene:LLOJ003924	194	746	PF01602.23	Adaptin_N	2	523	433.56	1.1e-129
					-2.79522			2	2	2	42	42	42	4062	0	32311	22751000	1	LLOJ006084-PA	LLOJ006084-PA	>LLOJ006084-PA |protein_coding|Scaffold41:86342:90203:1|gene:LLOJ006084	200	331	PF09325.13	Vps5	2	133	155.97	1.3e-45
					-2.66685			1	1	1	97	97	97	11055	0	2381	42669000	3	LLOJ008457-PA	LLOJ008457-PA	>LLOJ008457-PA |protein_coding|Scaffold71:30008:31376:-1|gene:LLOJ008457	1	51	PF00347.26	Ribosomal_L6	28	76	30.65	4.3e-07
					-2.47781			1	1	1	172	172	172	10675	0	23981	30812000	2	LLOJ006980-PA	LLOJ006980-PA	>LLOJ006980-PA |protein_coding|Scaffold513:61725:62711:-1|gene:LLOJ006980	34	85	PF01393.22	Chromo_shadow	1	52	94.24	4e-27
					-2.43709			1	1	1	8	8	8	24316	0	31374	16970000	11	LLOJ002546-PA;LLOJ000739-PA	LLOJ002546-PA;LLOJ000739-PA	>LLOJ002546-PA |protein_coding|Scaffold1678:27833:34529:1|gene:LLOJ002546;>LLOJ000739-PA |protein_coding|Scaffold11201:230:6901:1|gene:LLOJ000739	949	1255	PF02889.19	Sec63	2	258	249.47	3.3e-74
					-2.41884			1	1	1	2	2	2	11225	62422	18421	19024000	5	LLOJ002154-PA	LLOJ002154-PA	>LLOJ002154-PA |protein_coding|Scaffold151:82833:117277:1|gene:LLOJ002154	395	751	PF01237.21	Oxysterol_BP	1	358	437.88	2.8e-131
					-2.40294			1	1	1	24	24	24	71822	0	25184	14211000	1	LLOJ001894-PA	LLOJ001894-PA	>LLOJ001894-PA |protein_coding|Scaffold1424:11754:17173:-1|gene:LLOJ001894	86	155	PF00076.25	RRM_1	1	67	26.44	4.8e-06
					-2.14299			4	4	4	6	6	6	15266	0	30981	35388000	5	LLOJ007427-PA	LLOJ007427-PA	>LLOJ007427-PA |protein_coding|Scaffold57:93373:112275:1|gene:LLOJ007427	326	460	PF02864.18	STAT_bind	1	135	164.51	2e-48
					-2.02778			4	4	4	126	126	126	40567	0	77129	64801000	5	LLOJ006313-PA;LLOJ003328-PA	LLOJ006313-PA;LLOJ003328-PA	>LLOJ006313-PA |protein_coding|Scaffold435:10779:12019:1|gene:LLOJ006313;>LLOJ003328-PA |protein_coding|Scaffold20:231721:239431:-1|gene:LLOJ003328	64	357	PF06079.14	Apyrase	1	293	434.38	2.1e-130
					-2.02257			1	1	1	31	31	31	43292	0	15925	25430000	11	LLOJ002667-PA	LLOJ002667-PA	>LLOJ002667-PA loqs: loquacious|protein_coding|Scaffold172:11990:17319:-1|gene:LLOJ002667	77	141	PF00035.29	dsrm	1	67	50.32	3.2e-13
					-1.94784			1	1	1	107	107	107	13869	0	36264	85135000	25	gi|157674471|gb|ABV60331.1|;LLOJ006708-PA	gi|157674471|gb|ABV60331.1|;LLOJ006708-PA	>gi|157674471|gb|ABV60331.1| 11.6 kDa midgut protein [Lutzomyia longipalpis];>LLOJ006708-PA |protein_coding|Scaffold490:3952:6432:-1|gene:LLOJ006708	26	120	PF15868.8	MBF2	1	90	97.65	4.6e-28
					-1.8126			2	2	2	39	39	39	98291	0	32017	297530000	9	LLOJ003545-PA	LLOJ003545-PA	>LLOJ003545-PA |protein_coding|Scaffold21:263352:281867:1|gene:LLOJ003545	258	520	PF00069.28	Pkinase	2	264	244	1.8e-72
					-1.75395			2	2	2	153	153	153	15834	0	26493	69530000	11	LLOJ002074-PA	LLOJ002074-PA	>LLOJ002074-PA |protein_coding|Scaffold1490:34272:34706:-1|gene:LLOJ002074	3	73	PF01423.25	LSM	5	66	76.11	1.3e-21
					-1.71274			1	1	1	32	32	32	47498	0	46869	18494000	3	LLOJ004535-PA	LLOJ004535-PA	>LLOJ004535-PA |protein_coding|Scaffold267:109711:112966:1|gene:LLOJ004535	5	135	PF09440.13	eIF3_N	1	132	127.17	6e-37
-1.93654			-2.16793		-1.36			4	4	4	213	213	213	29267	0	38104	50757000	7	LLOJ008236-PA	LLOJ008236-PA	>LLOJ008236-PA |protein_coding|Scaffold680:37219:39066:1|gene:LLOJ008236	120	266	PF14572.9	Pribosyl_synth	1	146	259.25	2.3e-77
					-1.24902			1	1	1	84	84	84	24378	62972	19223	45777000	2	LLOJ002614-PA	LLOJ002614-PA	>LLOJ002614-PA |protein_coding|Scaffold17:389793:390470:1|gene:LLOJ002614	7	202	PF00834.22	Ribul_P_3_epim	1	198	209	4.8e-62
					-1.22349			1	1	1	35	35	35	51945	0	2673	56224000	4	LLOJ007319-PA	LLOJ007319-PA	>LLOJ007319-PA |protein_coding|Scaffold56:102836:105636:-1|gene:LLOJ007319	60	336	PF00246.27	Peptidase_M14	1	285	262.66	6.2e-78
					-1.0548			10	1	1	252	27	27	54844	0	50224	58218000	3	LLOJ004125-PA	LLOJ004125-PA	>LLOJ004125-PA |protein_coding|Scaffold244:175823:178758:1|gene:LLOJ004125	200	462	PF00962.25	A_deaminase	73	322	85.21	4.6e-24
					-0.802074			1	1	1	34	34	34	5388	51414	20753	44504000	7	LLOJ004419-PA	LLOJ004419-PA	>LLOJ004419-PA |protein_coding|Scaffold261:115423:118459:1|gene:LLOJ004419	164	236	PF07679.19	I-set	12	89	42.25	6.6e-11
					-0.739169			1	1	1	59	59	59	25482	0	45893	131460000	25	LLOJ002461-PA	LLOJ002461-PA	>LLOJ002461-PA |protein_coding|Scaffold1634:19430:39870:1|gene:LLOJ002461	148	189	PF12799.10	LRR_4	1	40	27.09	4.4e-06
-3.03554	-3.18845		-2.62221		-0.505843			3	3	3	14	14	14	29495	0	22145	41071000	8	LLOJ008380-PA	LLOJ008380-PA	>LLOJ008380-PA rhea: rhea-like talin protein|protein_coding|Scaffold7:388217:407329:1|gene:LLOJ008380	82	240	PF09141.13	Talin_middle	1	161	200.85	1.4e-59
					1.05241			2	2	2	117	117	117	21588	0	46422	210140000	5	LLOJ001554-PA;LLOJ001555-PA;LLOJ006894-PA;LLOJ006891-PA;LLOJ006895-PA	LLOJ001554-PA;LLOJ001555-PA;LLOJ006894-PA;LLOJ006891-PA;LLOJ006895-PA	>LLOJ001554-PA |protein_coding|Scaffold1318:23738:26458:1|gene:LLOJ001554;>LLOJ001555-PA |protein_coding|Scaffold1318:27453:34098:1|gene:LLOJ001555;>LLOJ006894-PA Prx-2540-2: peroxidredoxin|protein_coding|Scaffold503:77524:78325:1|gene:LLOJ006894;>LLOJ00	15	102	PF00071.25	Ras	1	88	111.11	4.2e-32
		-1.75503			1.12234			40	1	1	463	25	25	1086	0	27752	164090000	7	LLOJ010504-PA	LLOJ010504-PA	>LLOJ010504-PA |protein_coding|Scaffold986:16978:19884:1|gene:LLOJ010504	118	664	PF03098.18	An_peroxidase	1	529	658.55	7.4e-198
					1.87127			1	1	1	29	29	29	27567	97324	16424	540580000	29	LLOJ001201-PA;LLOJ004354-PA	LLOJ001201-PA;LLOJ004354-PA	>LLOJ001201-PA |protein_coding|Scaffold1227:7356:8081:1|gene:LLOJ001201;>LLOJ004354-PA |protein_coding|Scaffold2578:1055:2117:-1|gene:LLOJ004354
		-5.27266						1	1	1	13	13	13	14513	0	61395	3385900	1	LLOJ001959-PA	LLOJ001959-PA	>LLOJ001959-PA |protein_coding|Scaffold145:67179:90093:1|gene:LLOJ001959	556	698	PF00620.30	RhoGAP	6	148	139.86	6.1e-41
		-3.38452						1	1	1	14	14	14	10159	0	33788	3379100	2	LLOJ001772-PA	LLOJ001772-PA	>LLOJ001772-PA |protein_coding|Scaffold1392:18841:29989:-1|gene:LLOJ001772	13	172	PF00071.25	Ras	1	160	207.25	1.1e-61
		-2.53952						1	1	1	69	69	69	50932	0	37699	14326000	2	LLOJ003717-PA	LLOJ003717-PA	>LLOJ003717-PA |protein_coding|Scaffold22:192872:202499:-1|gene:LLOJ003717	253	429	PF02390.20	Methyltransf_4	2	172	198.05	8.3e-59
		-1.71042						3	3	3	137	137	137	27856	0	10593	98460000	6	gi|157674503|gb|ABV60347.1|;LLOJ002275-PA	gi|157674503|gb|ABV60347.1|;LLOJ002275-PA	>gi|157674503|gb|ABV60347.1| putative peroxiredoxin [Lutzomyia longipalpis];>LLOJ002275-PA Tdpr: thioredoxin dependent peroxide reductase|protein_coding|Scaffold1555:19518:20548:-1|gene:LLOJ002275	58	190	PF00578.24	AhpC-TSA	1	123	126.32	6.5e-37
		-1.6264						1	1	1	448	448	448	74342	0	95445	42898000	3	LLOJ000715-PA	LLOJ000715-PA	>LLOJ000715-PA |protein_coding|Scaffold1113:25764:25967:-1|gene:LLOJ000715
		-1.14271						4	4	4	7	7	7	96909	0	65704	81576000	8	LLOJ004836-PA	LLOJ004836-PA	>LLOJ004836-PA |protein_coding|Scaffold295:79668:83000:-1|gene:LLOJ004836	23	103	PF03810.22	IBN_N	1	74	51.46	7.9e-14
		-0.755997						2	2	2	3	3	3	64109	61958	17877	77408000	6	LLOJ007553-PA	LLOJ007553-PA	>LLOJ007553-PA |protein_coding|Scaffold587:20728:40876:-1|gene:LLOJ007553	289	389	PF17865.4	AAA_lid_5	1	104	93.09	1.1e-26
		-0.0874596						1	1	1	12	12	12	65015	86101	17262	190700000	5	LLOJ003123-PA	LLOJ003123-PA	>LLOJ003123-PA |protein_coding|Scaffold1937:23550:26560:1|gene:LLOJ003123	71	582	PF00079.23	Serpin	3	370	316.54	2.9e-94
		1.82534						1	1	1	9	9	9	13463	25806	20987	57006000	4	LLOJ000946-PA	LLOJ000946-PA	>LLOJ000946-PA |protein_coding|Scaffold117:21670:35547:1|gene:LLOJ000946
			-5.10556					1	1	1	2	2	2	54696	0	76807	13558000	1	LLOJ003978-PA	LLOJ003978-PA	>LLOJ003978-PA |protein_coding|Scaffold236:7443:13352:1|gene:LLOJ003978	14	288	PF02126.21	PTE	4	235	184.2	4e-54
			-4.88205					2	2	2	75	75	75	40328	0	37707	13943000	3	LLOJ010511-PA	LLOJ010511-PA	>LLOJ010511-PA |protein_coding|Scaffold6:114125:118837:1|gene:LLOJ010511	4	284	PF00069.28	Pkinase	6	264	234.34	1.6e-69
			-4.36491					1	1	1	16	16	16	82761	0	72348	14905000	5	LLOJ003474-PA	LLOJ003474-PA	>LLOJ003474-PA |protein_coding|Scaffold2071:1491:5524:-1|gene:LLOJ003474	477	565	PF04408.26	HA2	1	107	85.29	3.3e-24
			-4.07585					1	1	1	49	49	49	38701	50697	19551	11511000	1	LLOJ007355-PA	LLOJ007355-PA	>LLOJ007355-PA Irc: immune regulated catalase|protein_coding|Scaffold562:41475:42973:-1|gene:LLOJ007355	17	344	PF03098.18	An_peroxidase	145	473	294.62	1.4e-87
			-4.05331					1	1	1	12	12	12	12318	25907	2134	2810200	1	LLOJ000521-PA	LLOJ000521-PA	>LLOJ000521-PA |protein_coding|Scaffold1082:20536:26001:-1|gene:LLOJ000521
			-3.87921					1	1	1	16	16	16	8823	50955	19782	11884000	1	LLOJ000617-PA	LLOJ000617-PA	>LLOJ000617-PA |protein_coding|Scaffold11:69182:101470:-1|gene:LLOJ000617	455	712	PF00069.28	Pkinase	1	264	237.14	2.3e-70
			-3.76919					1	1	1	142	142	142	16613	26385	22785	24176000	6	LLOJ006095-PA	LLOJ006095-PA	>LLOJ006095-PA |protein_coding|Scaffold410:48621:49173:-1|gene:LLOJ006095	10	147	PF02223.20	Thymidylate_kin	1	140	128.54	2.4e-37
			-3.4043					1	1	1	6	6	6	20084	0	75007	25029000	7	LLOJ000411-PA	LLOJ000411-PA	>LLOJ000411-PA |protein_coding|Scaffold106:99625:114403:1|gene:LLOJ000411	8	109	PF01417.23	ENTH	23	124	113.19	8.6e-33
			-3.31008					2	2	2	37	37	37	87928	0	50966	36549000	4	LLOJ002910-PA;LLOJ002911-PA	LLOJ002910-PA;LLOJ002911-PA	>LLOJ002910-PA |protein_coding|Scaffold183:129388:132519:-1|gene:LLOJ002910;>LLOJ002911-PA |protein_coding|Scaffold183:134410:135004:-1|gene:LLOJ002911	127	397	PF04811.18	Sec23_trunk	2	243	274.86	6.6e-82
			-2.98743					2	2	2	128	128	128	20388	0	2616	21745000	2	LLOJ009449-PA	LLOJ009449-PA	>LLOJ009449-PA |protein_coding|Scaffold872:47601:48400:-1|gene:LLOJ009449	30	170	PF00903.28	Glyoxalase	4	128	74.72	7.9e-21
			-2.97674					1	1	1	42	42	42	41292	0	10337	25284000	17	LLOJ001462-PA	LLOJ001462-PA	>LLOJ001462-PA |protein_coding|Scaffold13:76258:77403:1|gene:LLOJ001462	4	72	PF08911.14	NUP50	2	73	64.03	1.6e-17
			-2.80417					1	1	1	6	6	6	13786	97561	16435	61840000	11	LLOJ002537-PA	LLOJ002537-PA	>LLOJ002537-PA |protein_coding|Scaffold167:123233:134502:-1|gene:LLOJ002537	339	882	PF00063.24	Myosin_head	117	677	425.61	3.4e-127
			-2.62984					1	1	1	44	44	44	37304	0	31037	19922000	13	LLOJ002718-PA;LLOJ000154-PA	LLOJ002718-PA;LLOJ000154-PA	>LLOJ002718-PA |protein_coding|Scaffold1734:2886:6233:-1|gene:LLOJ002718;>LLOJ000154-PA |protein_coding|Scaffold101:5484:9487:1|gene:LLOJ000154
			-2.62035					1	1	1	65	65	65	20791	0	46579	11340000	2	LLOJ005152-PA	LLOJ005152-PA	>LLOJ005152-PA |protein_coding|Scaffold323:97509:98150:-1|gene:LLOJ005152	5	165	PF00071.25	Ras	1	161	194.37	1e-57
			-2.53433					1	1	1	113	113	113	17175	0	33416	29529000	10	LLOJ003081-PA	LLOJ003081-PA	>LLOJ003081-PA |protein_coding|Scaffold193:37323:38042:1|gene:LLOJ003081	1	60	PF08069.15	Ribosomal_S13_N	1	60	101.75	1.7e-29
			-2.3648					1	1	1	11	11	11	10889	0	28754	16892000	2	LLOJ008834-PA	LLOJ008834-PA	>LLOJ008834-PA |protein_coding|Scaffold766:67185:79730:-1|gene:LLOJ008834	869	935	PF08726.13	EFhand_Ca_insen	1	70	90.67	5.3e-26
			-2.17417					1	1	1	48	48	48	31711	2584	21012	23626000	2	LLOJ000006-PC	LLOJ000006-PC	>LLOJ000006-PC Cht1: chitinase|protein_coding|Scaffold1:68347:69284:1|gene:LLOJ000006	30	279	PF00089.29	Trypsin	1	221	111.81	4.4e-32
			-1.62372					2	2	2	37	37	37	9166	0	14949	15889000	2	LLOJ002651-PA	LLOJ002651-PA	>LLOJ002651-PA |protein_coding|Scaffold1712:11850:14441:-1|gene:LLOJ002651	110	240	PF17207.6	MCM_OB	3	125	110.07	7e-32
			-1.33077					1	1	1	4	4	4	19242	97442	16435	198970000	19	LLOJ007252-PA	LLOJ007252-PA	>LLOJ007252-PA |protein_coding|Scaffold550:34832:36075:1|gene:LLOJ007252	6	112	PF03066.18	Nucleoplasmin	1	102	91.78	3.6e-26
			-0.624273					1	1	1	33	33	33	37472	86313	17419	93485000	16	LLOJ004570-PA	LLOJ004570-PA	>LLOJ004570-PA |protein_coding|Scaffold27:55821:76183:-1|gene:LLOJ004570	21	323	PF15304.9	AKAP2_C	21	339	32.09	7.6e-08
1.27875	0.29917		-0.00289822					3	3	3	21	21	21	13964	26144	21605	338870000	18	LLOJ006770-PA	LLOJ006770-PA	>LLOJ006770-PA |protein_coding|Scaffold5:172581:176423:1|gene:LLOJ006770
3.20224			1.32317					1	1	1	14	14	14	88007	26281	21935	503170000	6	LLOJ008916-PA	LLOJ008916-PA	>LLOJ008916-PA |protein_coding|Scaffold78:72589:75468:1|gene:LLOJ008916
			5.19613					1	1	1	27	27	27	61258	1	-2	2509200000	8	LLOJ009314-PA	LLOJ009314-PA	>LLOJ009314-PA |protein_coding|Scaffold85:116898:120013:1|gene:LLOJ009314	16	100	PF08567.14	PH_TFIIH	1	89	78.36	4.4e-22
-4.46714								2	2	2	13	13	13	28879	0	57684	8654300	3	LLOJ001503-PA	LLOJ001503-PA	>LLOJ001503-PA |protein_coding|Scaffold1302:3587:15111:-1|gene:LLOJ001503	610	912	PF09172.14	Vit_open_b-sht	1	303	197.57	3.1e-58
-3.64418								1	1	1	28	28	28	44725	0	29036	11361000	1	LLOJ000349-PA	LLOJ000349-PA	>LLOJ000349-PA |protein_coding|Scaffold1047:16235:28959:-1|gene:LLOJ000349	92	389	PF07159.15	CYRIA-B_Rac1-bd	1	301	447.48	2.3e-134
-0.779617								3	3	3	142	142	142	26038	0	11896	48438000	5	LLOJ003270-PA	LLOJ003270-PA	>LLOJ003270-PA |protein_coding|Scaffold2:50053:51521:-1|gene:LLOJ003270	18	216	PF01991.21	vATP-synt_E	1	199	242.66	2.4e-72
-0.140287								2	2	2	4	4	4	49976	62035	18136	14323000	4	LLOJ010082-PA	LLOJ010082-PA	>LLOJ010082-PA |protein_coding|Scaffold992:22032:35642:-1|gene:LLOJ010082	3789	3891	PF00435.24	Spectrin	3	104	34.42	2.6e-08
1.88639								1	1	1	17	17	17	5956	63131	19408	106230000	4	LLOJ001309-PA	LLOJ001309-PA	>LLOJ001309-PA |protein_coding|Scaffold1256:3144:6860:-1|gene:LLOJ001309	76	349	PF00083.27	Sugar_tr	43	285	96.69	1.5e-27
3.59564	3.31192							2	2	2	13	13	13	20142	2611	215	719870000	11	LLOJ001361-PA	LLOJ001361-PA	>LLOJ001361-PA |protein_coding|Scaffold127:17593:35000:1|gene:LLOJ001361	185	315	PF00063.24	Myosin_head	2	142	138.86	2e-40
	-4.391							1	1	1	5	5	5	23754	85575	16541	13464000	5	LLOJ009721-PA	LLOJ009721-PA	>LLOJ009721-PA |protein_coding|Scaffold918:33992:34931:1|gene:LLOJ009721	110	169	PF04117.15	Mpv17_PMP22	2	61	59.88	2.2e-16
	3.84989							2	2	2	20	20	20	15162	5102	20062	2718300000	23	LLOJ005291-PA	LLOJ005291-PA	>LLOJ005291-PA |protein_coding|Scaffold334:69505:69958:1|gene:LLOJ005291	19	129	PF01981.19	PTH2	1	117	55.5	7e-15

## Sheet: Transf 24h not Contr 24h
T24_1	T24_2	M24_1	M24_2	T48_1	T48_2	M48_1	M48_2	Peptides	Razor + unique peptides	Unique peptides	Sequence coverage [%]	Unique + razor sequence coverage [%]	Unique sequence coverage [%]	Mol. weight [kDa]	Q-value	Score	Intensity	MS/MS Count	VectorBase Protein IDs	VectorBase Majority protein IDs	Fasta headers	HMM alignment start	HMM alignment end	HMM acc	HMM name	HMM start	HMM end	HMM bit score	E-value	UniProt ID	Entry Name	Protein Names	Gene Names	Organism	Length
-3.64418								1	1	1	28	28	28	44725	0	29036	11361000	1	LLOJ000349-PA	LLOJ000349-PA	>LLOJ000349-PA |protein_coding|Scaffold1047:16235:28959:-1|gene:LLOJ000349	92	389	PF07159.15	CYRIA-B_Rac1-bd	1	301	447.48	2.3e-134	A0A8J5EDR7	A0A8J5EDR7_9DIPT	CYRIA/CYRIB Rac1 binding domain-containing protein	HA402_009937	Bradysia odoriphaga	324
-0.52575				0.97812	0.240826	0.204592	0.877889	8	8	8	251	251	251	50263	0	51749	496910000	40	LLOJ000616-PA	LLOJ000616-PA	>LLOJ000616-PA |protein_coding|Scaffold11:57811:59211:-1|gene:LLOJ000616	12	345	PF00206.23	Lyase_1	1	312	380.65	6.5e-114	A0A182YJV0	A0A182YJV0_ANOST	fumarate hydratase		Anopheles stephensi (Indo-Pakistan malaria mosquito)	503
1.88639								1	1	1	17	17	17	5956	63131	19408	106230000	4	LLOJ001309-PA	LLOJ001309-PA	>LLOJ001309-PA |protein_coding|Scaffold1256:3144:6860:-1|gene:LLOJ001309	76	349	PF00083.27	Sugar_tr	43	285	96.69	1.5e-27	A0A6I8TBJ4	A0A6I8TBJ4_AEDAE	Major facilitator superfamily (MFS) profile domain-containing protein	5566672	Aedes aegypti (Yellowfever mosquito) (Culex aegypti)	537
3.59564	3.31192							2	2	2	13	13	13	20142	2611	215	719870000	11	LLOJ001361-PA	LLOJ001361-PA	>LLOJ001361-PA |protein_coding|Scaffold127:17593:35000:1|gene:LLOJ001361	185	315	PF00063.24	Myosin_head	2	142	138.86	2e-40	A0A8J5ARA1	A0A8J5ARA1_9DIPT	Dilute class unconventional myosin	HA402_007741	Bradysia odoriphaga	1843
-4.46714								2	2	2	13	13	13	28879	0	57684	8654300	3	LLOJ001503-PA	LLOJ001503-PA	>LLOJ001503-PA |protein_coding|Scaffold1302:3587:15111:-1|gene:LLOJ001503	610	912	PF09172.14	Vit_open_b-sht	1	303	197.57	3.1e-58	B0WKS6	B0WKS6_CULQU	Apolipophorins	6039788, CpipJ_CPIJ007204	Culex quinquefasciatus (Southern house mosquito) (Culex pungens)	3324
1.77186	-0.000711237			2.15089	2.05487	0.91555	1.70853	4	4	4	253	253	253	32165	0	1185	1351500000	122	LLOJ002524-PA	LLOJ002524-PA	>LLOJ002524-PA |protein_coding|Scaffold1668:16205:17777:1|gene:LLOJ002524	98	172	PF00061.26	Lipocalin	55	128	26.66	5.9e-06	A0A8J5E3X8	A0A8J5E3X8_9DIPT	Lipocalin/cytosolic fatty-acid binding domain-containing protein	HA402_005011	Bradysia odoriphaga	275
-1.5854				-0.322517	0.530791		-3.36936	4	4	4	199	199	199	3416	0	73096	67383000	7	LLOJ002677-PA	LLOJ002677-PA	>LLOJ002677-PA |protein_coding|Scaffold172:96110:97064:-1|gene:LLOJ002677	33	220	PF00445.21	Ribonuclease_T2	1	188	151.85	2.5e-44	A0A0L0BPC5	A0A0L0BPC5_LUCCU	Ribonuclease Oy	FF38_02808, FF38_13800	Lucilia cuprina (Green bottle fly) (Australian sheep blowfly)	304
1.1868				1.00673	0.499939		-0.288953	6	6	6	181	181	181	44771	0	11228	453560000	22	LLOJ003103-PA	LLOJ003103-PA	>LLOJ003103-PA |protein_coding|Scaffold193:128900:130370:-1|gene:LLOJ003103	304	387	PF06071.16	YchF-GTPase_C	1	84	130.55	2e-38	Q7QEG0	Q7QEG0_ANOGA	Obg-like ATPase 1	1272430, AgaP_AGAP000672	Anopheles gambiae (African malaria mosquito)	398
-0.779617								3	3	3	142	142	142	26038	0	11896	48438000	5	LLOJ003270-PA	LLOJ003270-PA	>LLOJ003270-PA |protein_coding|Scaffold2:50053:51521:-1|gene:LLOJ003270	18	216	PF01991.21	vATP-synt_E	1	199	242.66	2.4e-72	A0A8J5BNB2	A0A8J5BNB2_9DIPT	V-type proton ATPase subunit E	HA402_008890	Bradysia odoriphaga	226
	-4.26106			-2.13395	-2.85089	-2.89028	-3.27318	2	2	2	104	104	104	27264	0	16615	315240000	17	LLOJ003382-PA	LLOJ003382-PA	>LLOJ003382-PA |protein_coding|Scaffold202:85058:89515:1|gene:LLOJ003382									B0WR99	B0WR99_CULQU	EGF-like domain-containing protein	6042080, CpipJ_CPIJ009116	Culex quinquefasciatus (Southern house mosquito) (Culex pungens)	373
-0.909318				0.651928	0.478037	-1.59438	-1.80955	6	6	6	153	153	153	63634	0	22054	266430000	34	LLOJ003528-PA	LLOJ003528-PA	>LLOJ003528-PA |protein_coding|Scaffold21:72766:100321:-1|gene:LLOJ003528	137	297	PF00413.27	Peptidase_M10	1	159	189.03	5.1e-56	A0A034WCE1	A0A034WCE1_BACDO	Matrix metalloproteinase-16	MMP16, LOC105233534	Bactrocera dorsalis (Oriental fruit fly) (Dacus dorsalis)	652
-0.132318	-0.628977			-0.238645	-0.182067	-0.784054	-1.17862	5	5	5	583	583	583	11592	0	18861	327710000	34	LLOJ003617-PA	LLOJ003617-PA	>LLOJ003617-PA |protein_coding|Scaffold215:100248:102527:1|gene:LLOJ003617	14	105	PF00254.31	FKBP_C	2	94	119.58	5.8e-35	A0A7R8YXQ3	A0A7R8YXQ3_HERIL	peptidylprolyl isomerase	HERILL_LOCUS10793	Hermetia illucens (Black soldier fly)	108
-1.5121	-2.28981			-0.598713	-0.569163	-1.19229	-0.485081	4	4	4	244	244	244	26967	0	11553	179980000	22	LLOJ003920-PA	LLOJ003920-PA	>LLOJ003920-PA |protein_coding|Scaffold232:58121:59350:-1|gene:LLOJ003920	4	160	PF07933.17	DUF1681	1	156	201.15	8.2e-60	A0A6P4J9V5	A0A6P4J9V5_DROKI	NECAP-like protein CG9132	LOC108085970	Drosophila kikkawai (Fruit fly)	248
-2.30592				-0.250199	-0.381541	-1.30308	-1.36612	1	1	1	6	6	6	25847	51086	20079	135140000	15	LLOJ003997-PA	LLOJ003997-PA	>LLOJ003997-PA |protein_coding|Scaffold237:60998:62920:-1|gene:LLOJ003997	4	69	PF08953.14	DUF1899	1	66	116.53	3.8e-34	A0A8J5B8Q1	A0A8J5B8Q1_9DIPT	Coronin	HA402_015328	Bradysia odoriphaga	531
-1.39309				-2.12574		-1.88146	-2.24594	5	5	5	128	128	128	63384	0	10252	65753000	12	LLOJ004285-PA	LLOJ004285-PA	>LLOJ004285-PA |protein_coding|Scaffold255:45862:50717:1|gene:LLOJ004285	118	580	PF00171.25	Aldedh	1	462	595.6	5.8e-179	A0A182HFE1	A0A182HFE1_AEDAL	Aldehyde dehydrogenase domain-containing protein	RP20_CCG028522	Aedes albopictus (Asian tiger mosquito) (Stegomyia albopicta)	501
-1.6402				0.04395	0.452022	-1.95894	-2.51906	4	4	4	67	67	67	9822	0	14605	127420000	12	LLOJ004575-PA	LLOJ004575-PA	>LLOJ004575-PA |protein_coding|Scaffold27:171820:206688:-1|gene:LLOJ004575	223	485	PF00082.25	Peptidase_S8	1	269	137.56	5.3e-40	A0A6I8TJ09	A0A6I8TJ09_AEDAE	P/Homo B domain-containing protein	5573800	Aedes aegypti (Yellowfever mosquito) (Culex aegypti)	1535
	3.84989							2	2	2	20	20	20	15162	5102	20062	2718300000	23	LLOJ005291-PA	LLOJ005291-PA	>LLOJ005291-PA |protein_coding|Scaffold334:69505:69958:1|gene:LLOJ005291	19	129	PF01981.19	PTH2	1	117	55.5	7e-15	A0A2P8ZKR9	A0A2P8ZKR9_BLAGE	aminoacyl-tRNA hydrolase	PTRHD1, C0J52_01719	Blattella germanica (German cockroach) (Blatta germanica)	119
	-3.95408			-1.59876	-3.4581	-3.16804	-4.4103	2	2	2	63	63	63	28078	0	24132	33418000	4	LLOJ005342-PA	LLOJ005342-PA	>LLOJ005342-PA |protein_coding|Scaffold337:63108:64234:1|gene:LLOJ005342									A0A8J5B3I3	A0A8J5B3I3_9DIPT	Uncharacterized protein	HA402_015288	Bradysia odoriphaga	337
-0.687774	-2.15656			0.286509	-0.671187	-1.40424	-1.61848	2	2	2	21	21	21	98011	0	25775	145450000	16	LLOJ005558-PA	LLOJ005558-PA	>LLOJ005558-PA |protein_coding|Scaffold354:130500:146686:1|gene:LLOJ005558	505	540	PF00057.21	Ldl_recept_a	2	37	44.85	1.1e-11	A0A6I8TRR8	A0A6I8TRR8_AEDAE	Uncharacterized protein	5575043	Aedes aegypti (Yellowfever mosquito) (Culex aegypti)	4632
-2.02194				-0.912062	-1.41098			4	4	4	71	71	71	82165	0	89179	86993000	8	LLOJ005606-PA	LLOJ005606-PA	>LLOJ005606-PA |protein_coding|Scaffold358:116937:119273:-1|gene:LLOJ005606	64	138	PF00017.27	SH2	1	77	59.6	2.6e-16	A0A7R8UUN1	A0A7R8UUN1_HERIL	Ras GTPase-activating protein 1	HERILL_LOCUS10083	Hermetia illucens (Black soldier fly)	949
	-2.67066				-2.22284		-2.25802	3	3	3	417	417	417	11561	0	24469	158840000	20	LLOJ006494-PA	LLOJ006494-PA	>LLOJ006494-PA |protein_coding|Scaffold464:29162:29569:-1|gene:LLOJ006494	3	87	PF00164.28	Ribosom_S12_S23	30	114	136.71	2.6e-40
-3.25755	-3.64208			-0.0118296	-1.19659	-1.8744	-1.70875	7	3	3	104	56	56	72566	0	5719	155150000	19	LLOJ006560-PA	LLOJ006560-PA	>LLOJ006560-PA |protein_coding|Scaffold470:71833:82248:-1|gene:LLOJ006560	296	459	PF00270.32	DEAD	2	174	160.53	3.6e-47
0.852263				2.19895	1.62926	2.26304		2	2	2	27	27	27	11155	0	32052	923630000	8	LLOJ006761-PA	LLOJ006761-PA	>LLOJ006761-PA |protein_coding|Scaffold5:103127:107372:1|gene:LLOJ006761	176	343	PF05773.25	RWD	2	113	60.84	1.5e-16
-3.08961				-2.43676	-2.31008		-2.67333	4	4	4	144	144	144	51452	0	69801	42593000	4	LLOJ007009-PA	LLOJ007009-PA	>LLOJ007009-PA |protein_coding|Scaffold52:138976:147290:1|gene:LLOJ007009	165	294	PF13848.9	Thioredoxin_6	1	127	104.93	4.6e-30
-2.90508				-2.16357	-1.95581	-2.11589		2	2	2	53	53	53	58929	0	49271	52079000	10	LLOJ007211-PA	LLOJ007211-PA	>LLOJ007211-PA |protein_coding|Scaffold544:91534:96016:1|gene:LLOJ007211	1	126	PF08336.14	P4Ha_N	5	135	127.05	4.6e-37
0.318238				0.282198	0.572852	0.678415	-0.196569	7	7	7	147	147	147	81885	0	66875	601610000	84	LLOJ007258-PA	LLOJ007258-PA	>LLOJ007258-PA |protein_coding|Scaffold551:36936:46123:1|gene:LLOJ007258	161	392	PF00089.29	Trypsin	5	211	166.75	7e-49
-1.08787	-0.636748			-0.0267655	0.514097	-1.83268	-1.12837	8	8	8	243	243	243	46958	0	21201	229210000	24	LLOJ007365-PA	LLOJ007365-PA	>LLOJ007365-PA |protein_coding|Scaffold562:104872:106324:-1|gene:LLOJ007365	100	385	PF00579.28	tRNA-synt_1b	3	289	81.83	5.5e-23
-0.768117				-0.685697	-0.152148	-0.184883	-1.22944	5	5	5	442	442	442	2463	0	71849	238910000	39	LLOJ007623-PA	LLOJ007623-PA	>LLOJ007623-PA |protein_coding|Scaffold598:38558:41475:1|gene:LLOJ007623	1	200	PF02450.18	LCAT	130	389	110.11	1.5e-31
-2.07602				-0.805027	-1.38976	-0.948884	-2.44279	6	6	6	62	62	62	15878	0	20483	63923000	31	LLOJ007789-PA	LLOJ007789-PA	>LLOJ007789-PA |protein_coding|Scaffold611:71363:77966:1|gene:LLOJ007789	2	402	PF13001.10	Ecm29	82	497	270.4	3.1e-80
-0.642628				-1.043	-1.19593	-1.57187	-0.627275	4	4	4	76	76	76	65859	0	12419	180190000	33	LLOJ007808-PA	LLOJ007808-PA	>LLOJ007808-PA |protein_coding|Scaffold6161:4110:6146:1|gene:LLOJ007808	379	585	PF17759.4	tRNA_synthFbeta	1	214	178.71	1.1e-52
-4.79542				-3.36433	-3.45273			2	2	2	38	38	38	93108	0	27611	12371000	4	LLOJ007818-PA	LLOJ007818-PA	>LLOJ007818-PA |protein_coding|Scaffold617:68947:72367:-1|gene:LLOJ007818	236	739	PF04097.17	Nic96	2	520	519.6	1.1e-155
-0.56879	-1.43207			1.04628	0.799855	-1.8687	-2.52865	6	6	6	15	15	15	70734	0	15671	203500000	16	LLOJ007841-PA	LLOJ007841-PA	>LLOJ007841-PA |protein_coding|Scaffold62:162018:167693:-1|gene:LLOJ007841	55	111	PF01607.27	CBM_14	1	53	45.78	5.6e-12
-0.424951				-0.0247513	-0.0734852	0.204743	1.10089	3	3	3	204	204	204	30421	0	24478	465240000	46	LLOJ007991-PA	LLOJ007991-PA	>LLOJ007991-PA |protein_coding|Scaffold643:58216:62331:1|gene:LLOJ007991	2	91	PF00106.28	adh_short	111	190	40.59	2e-10
-1.69316				-0.182947	0.216142	-1.87854	-1.74287	3	3	3	39	39	39	7874	0	15019	107780000	26	LLOJ008137-PA	LLOJ008137-PA	>LLOJ008137-PA |protein_coding|Scaffold668:96667:99033:-1|gene:LLOJ008137	109	610	PF02995.20	DUF229	3	496	460.33	7.6e-138
-2.03693				-0.972116	-1.72706	-1.74944	0.17694	4	4	4	524	524	524	136	0	47698	284630000	45	LLOJ008160-PA	LLOJ008160-PA	>LLOJ008160-PA |protein_coding|Scaffold672:19496:20005:-1|gene:LLOJ008160	5	69	PF01423.25	LSM	1	66	66.01	1.9e-18
-1.40139				-1.04291	-0.778195	-1.35197	-1.24849	8	8	8	206	206	206	52876	0	12263	164620000	15	LLOJ008166-PA	LLOJ008166-PA	>LLOJ008166-PA |protein_coding|Scaffold673:6398:11364:-1|gene:LLOJ008166	17	106	PF12796.10	Ank_2	3	82	59.19	4.9e-16
-0.835022	-1.14075					-0.629208		3	3	3	354	354	354	14784	0	28965	132360000	9	LLOJ008434-PA	LLOJ008434-PA	>LLOJ008434-PA |protein_coding|Scaffold707:27760:28482:1|gene:LLOJ008434	10	124	PF02136.23	NTF2	1	120	105.04	3.8e-30
-2.69682				0.0809494	0.457184	0.0592704	-0.391923	5	5	5	15	15	15	54926	0	15374	239660000	29	LLOJ008855-PA	LLOJ008855-PA	>LLOJ008855-PA |protein_coding|Scaffold769:37086:38921:1|gene:LLOJ008855	104	458	PF00443.32	UCH	2	278	152.98	1.3e-44
-0.827155				-2.52611	-1.78452	-1.32582	-1.38184	9	9	9	143	143	143	1751	0	2092	123070000	15	LLOJ009139-PA	LLOJ009139-PA	>LLOJ009139-PA |protein_coding|Scaffold81:170485:185362:-1|gene:LLOJ009139	405	622	PF01433.23	Peptidase_M1	1	218	289	2.3e-86
-3.40363				-2.24095		-3.188		4	4	4	446	446	446	1075	0	26234	163560000	15	LLOJ009182-PA	LLOJ009182-PA	>LLOJ009182-PA |protein_coding|Scaffold819:32:415:-1|gene:LLOJ009182	4	93	PF00085.23	Thioredoxin	2	91	45.78	5.3e-12
	-4.391							1	1	1	5	5	5	23754	85575	16541	13464000	5	LLOJ009721-PA	LLOJ009721-PA	>LLOJ009721-PA |protein_coding|Scaffold918:33992:34931:1|gene:LLOJ009721	110	169	PF04117.15	Mpv17_PMP22	2	61	59.88	2.2e-16
-2.51253	-3.33826			-2.1462	-2.3513	-2.48002		3	3	3	181	181	181	22337	0	80857	63866000	6	LLOJ009742-PA;LLOJ009741-PA	LLOJ009742-PA;LLOJ009741-PA	>LLOJ009742-PA |protein_coding|Scaffold92:125717:126737:1|gene:LLOJ009742;>LLOJ009741-PA |protein_coding|Scaffold92:119760:121450:1|gene:LLOJ009741	11	202	PF01182.23	Glucosamine_iso	2	198	199.67	6.6e-59
-0.140287								2	2	2	4	4	4	49976	62035	18136	14323000	4	LLOJ010082-PA	LLOJ010082-PA	>LLOJ010082-PA |protein_coding|Scaffold992:22032:35642:-1|gene:LLOJ010082	3789	3891	PF00435.24	Spectrin	3	104	34.42	2.6e-08

## Sheet: Conttr 24h not Transf 24h
T24_1	T24_2	M24_1	M24_2	T48_1	T48_2	M48_1	M48_2	Peptides	Razor + unique peptides	Unique peptides	Sequence coverage [%]	Unique + razor sequence coverage [%]	Unique sequence coverage [%]	Mol. weight [kDa]	Q-value	Score	Intensity	MS/MS Count	VectorBase Protein IDs	VectorBase Majority protein IDs	Fasta headers	HMM alignment start	HMM alignment end	HMM acc	HMM name	HMM start	HMM end	HMM bit score	E-value
		-5.27266						1	1	1	13	13	13	14513	0	61395	3385900	1	LLOJ001959-PA	LLOJ001959-PA	>LLOJ001959-PA |protein_coding|Scaffold145:67179:90093:1|gene:LLOJ001959	556	698	PF00620.30	RhoGAP	6	148	139.86	6.1e-41
		-3.38452						1	1	1	14	14	14	10159	0	33788	3379100	2	LLOJ001772-PA	LLOJ001772-PA	>LLOJ001772-PA |protein_coding|Scaffold1392:18841:29989:-1|gene:LLOJ001772	13	172	PF00071.25	Ras	1	160	207.25	1.1e-61
		-2.98088	-2.63325				-3.44036	2	2	2	45	45	45	58137	0	50247	49998000	10	LLOJ006842-PA	LLOJ006842-PA	>LLOJ006842-PA |protein_coding|Scaffold50:33339:35763:-1|gene:LLOJ006842	40	379	PF01208.20	URO-D	2	340	425.36	1.8e-127
		-2.88194		-2.96787	-2.96622		-2.54359	5	4	4	37	3	3	16116	0	94096	73922000	19	LLOJ010087-PA	LLOJ010087-PA	>LLOJ010087-PA Prx3: peroxiredoxin 3|protein_coding|Scaffold994:1085:11918:-1|gene:LLOJ010087	34	166	PF00578.24	AhpC-TSA	1	123	132.75	6.7e-39
		-2.57471	-2.80543	-2.6054	-2.241	-2.55397	-2.58625	4	4	4	94	94	94	82196	0	94152	88655000	7	LLOJ004705-PA	LLOJ004705-PA	>LLOJ004705-PA |protein_coding|Scaffold280:13740:16039:1|gene:LLOJ004705	362	645	PF00328.25	His_Phos_2	55	374	72.45	4.6e-20
		-2.53952						1	1	1	69	69	69	50932	0	37699	14326000	2	LLOJ003717-PA	LLOJ003717-PA	>LLOJ003717-PA |protein_coding|Scaffold22:192872:202499:-1|gene:LLOJ003717	253	429	PF02390.20	Methyltransf_4	2	172	198.05	8.3e-59
		-2.23821		1.45429	0.951732	-2.21213	-1.12797	10	10	10	144	144	144	10176	0	20228	304500000	34	LLOJ009307-PA	LLOJ009307-PA	>LLOJ009307-PA |protein_coding|Scaffold85:67289:74369:-1|gene:LLOJ009307	463	666	PF08662.14	eIF2A	1	193	142.71	1.4e-41
		-2.0938	-1.88609	-0.0481586	-0.549425	-1.67777	-1.57663	4	4	4	8	8	8	1114	0	28563	161390000	21	LLOJ007220-PA	LLOJ007220-PA	>LLOJ007220-PA |protein_coding|Scaffold547:29165:44949:1|gene:LLOJ007220	468	595	PF08264.16	Anticodon_1	2	144	49.04	6.5e-13
		-1.75503			1.12234			40	1	1	463	25	25	1086	0	27752	164090000	7	LLOJ010504-PA	LLOJ010504-PA	>LLOJ010504-PA |protein_coding|Scaffold986:16978:19884:1|gene:LLOJ010504	118	664	PF03098.18	An_peroxidase	1	529	658.55	7.4e-198
		-1.71042						3	3	3	137	137	137	27856	0	10593	98460000	6	gi|157674503|gb|ABV60347.1|;LLOJ002275-PA	gi|157674503|gb|ABV60347.1|;LLOJ002275-PA	>gi|157674503|gb|ABV60347.1| putative peroxiredoxin [Lutzomyia longipalpis];>LLOJ002275-PA Tdpr: thioredoxin dependent peroxide reductase|protein_coding|Scaffold1555:19518:20548:-1|gene:LLOJ002275	58	190	PF00578.24	AhpC-TSA	1	123	126.32	6.5e-37
		-1.6264						1	1	1	448	448	448	74342	0	95445	42898000	3	LLOJ000715-PA	LLOJ000715-PA	>LLOJ000715-PA |protein_coding|Scaffold1113:25764:25967:-1|gene:LLOJ000715
		-1.46869			-2.12173	-0.950244	-1.20939	5	5	5	219	219	219	38835	0	16065	161210000	17	LLOJ005022-PA	LLOJ005022-PA	>LLOJ005022-PA |protein_coding|Scaffold31:34919:35935:1|gene:LLOJ005022	53	338	PF10343.12	Q_salvage	2	288	371.1	4.5e-111
		-1.37713	-0.399847	-0.594347	-0.608696	-0.641493	-0.284041	5	5	5	284	284	284	25699	0	26261	262910000	43	LLOJ001992-PA	LLOJ001992-PA	>LLOJ001992-PA |protein_coding|Scaffold146:108342:109084:1|gene:LLOJ001992	65	136	PF03732.20	Retrotrans_gag	26	95	24.45	2.8e-05
		-1.14271						4	4	4	7	7	7	96909	0	65704	81576000	8	LLOJ004836-PA	LLOJ004836-PA	>LLOJ004836-PA |protein_coding|Scaffold295:79668:83000:-1|gene:LLOJ004836	23	103	PF03810.22	IBN_N	1	74	51.46	7.9e-14
		-0.755997						2	2	2	3	3	3	64109	61958	17877	77408000	6	LLOJ007553-PA	LLOJ007553-PA	>LLOJ007553-PA |protein_coding|Scaffold587:20728:40876:-1|gene:LLOJ007553	289	389	PF17865.4	AAA_lid_5	1	104	93.09	1.1e-26
		-0.697618		-2.35102	-2.33324	-1.56259	-1.34064	4	4	4	183	183	183	24668	0	7123	93744000	15	LLOJ010069-PA;LLOJ010070-PA	LLOJ010069-PA;LLOJ010070-PA	>LLOJ010069-PA |protein_coding|Scaffold99:136423:140785:-1|gene:LLOJ010069;>LLOJ010070-PA |protein_coding|Scaffold99:143362:150027:-1|gene:LLOJ010070	11	177	PF03567.17	Sulfotransfer_2	77	246	119.7	2.5e-34
		-0.236917		-0.668924	-0.370944	0.522766	0.863029	5	5	5	26	26	26	27501	0	26686	609700000	45	LLOJ001686-PA	LLOJ001686-PA	>LLOJ001686-PA |protein_coding|Scaffold1365:5554:6450:-1|gene:LLOJ001686	35	220	PF00227.29	Proteasome	3	190	180.69	2.3e-53
		-0.0874596						1	1	1	12	12	12	65015	86101	17262	190700000	5	LLOJ003123-PA	LLOJ003123-PA	>LLOJ003123-PA |protein_coding|Scaffold1937:23550:26560:1|gene:LLOJ003123	71	582	PF00079.23	Serpin	3	370	316.54	2.9e-94
		1.82534						1	1	1	9	9	9	13463	25806	20987	57006000	4	LLOJ000946-PA	LLOJ000946-PA	>LLOJ000946-PA |protein_coding|Scaffold117:21670:35547:1|gene:LLOJ000946
			-5.10556					1	1	1	2	2	2	54696	0	76807	13558000	1	LLOJ003978-PA	LLOJ003978-PA	>LLOJ003978-PA |protein_coding|Scaffold236:7443:13352:1|gene:LLOJ003978	14	288	PF02126.21	PTE	4	235	184.2	4e-54
			-4.88205					2	2	2	75	75	75	40328	0	37707	13943000	3	LLOJ010511-PA	LLOJ010511-PA	>LLOJ010511-PA |protein_coding|Scaffold6:114125:118837:1|gene:LLOJ010511	4	284	PF00069.28	Pkinase	6	264	234.34	1.6e-69
			-4.36491					1	1	1	16	16	16	82761	0	72348	14905000	5	LLOJ003474-PA	LLOJ003474-PA	>LLOJ003474-PA |protein_coding|Scaffold2071:1491:5524:-1|gene:LLOJ003474	477	565	PF04408.26	HA2	1	107	85.29	3.3e-24
			-4.07585					1	1	1	49	49	49	38701	50697	19551	11511000	1	LLOJ007355-PA	LLOJ007355-PA	>LLOJ007355-PA Irc: immune regulated catalase|protein_coding|Scaffold562:41475:42973:-1|gene:LLOJ007355	17	344	PF03098.18	An_peroxidase	145	473	294.62	1.4e-87
			-4.05331					1	1	1	12	12	12	12318	25907	2134	2810200	1	LLOJ000521-PA	LLOJ000521-PA	>LLOJ000521-PA |protein_coding|Scaffold1082:20536:26001:-1|gene:LLOJ000521
			-3.87921					1	1	1	16	16	16	8823	50955	19782	11884000	1	LLOJ000617-PA	LLOJ000617-PA	>LLOJ000617-PA |protein_coding|Scaffold11:69182:101470:-1|gene:LLOJ000617	455	712	PF00069.28	Pkinase	1	264	237.14	2.3e-70
			-3.76919					1	1	1	142	142	142	16613	26385	22785	24176000	6	LLOJ006095-PA	LLOJ006095-PA	>LLOJ006095-PA |protein_coding|Scaffold410:48621:49173:-1|gene:LLOJ006095	10	147	PF02223.20	Thymidylate_kin	1	140	128.54	2.4e-37
			-3.76244	-1.79215	-0.41029	-2.87043	-2.83214	4	4	4	239	239	239	24583	0	97117	67338000	10	LLOJ003977-PA	LLOJ003977-PA	>LLOJ003977-PA |protein_coding|Scaffold236:4:1467:-1|gene:LLOJ003977	3	213	PF01008.20	IF-2B	88	282	213.62	3.4e-63
			-3.4043					1	1	1	6	6	6	20084	0	75007	25029000	7	LLOJ000411-PA	LLOJ000411-PA	>LLOJ000411-PA |protein_coding|Scaffold106:99625:114403:1|gene:LLOJ000411	8	109	PF01417.23	ENTH	23	124	113.19	8.6e-33
			-3.35949	-1.97618				2	2	2	51	51	51	85947	0	31337	17197000	2	LLOJ000511-PA;LLOJ003788-PA	LLOJ000511-PA;LLOJ003788-PA	>LLOJ000511-PA |protein_coding|Scaffold10815:103:3823:1|gene:LLOJ000511;>LLOJ003788-PA |protein_coding|Scaffold2255:5766:10614:-1|gene:LLOJ003788	46	372	PF16529.8	Ge1_WD40	1	327	364.5	4.7e-109
			-3.31008					2	2	2	37	37	37	87928	0	50966	36549000	4	LLOJ002910-PA;LLOJ002911-PA	LLOJ002910-PA;LLOJ002911-PA	>LLOJ002910-PA |protein_coding|Scaffold183:129388:132519:-1|gene:LLOJ002910;>LLOJ002911-PA |protein_coding|Scaffold183:134410:135004:-1|gene:LLOJ002911	127	397	PF04811.18	Sec23_trunk	2	243	274.86	6.6e-82
			-3.08875	-2.27862	-1.5747			2	2	2	67	67	67	47818	25873	21079	35376000	5	LLOJ005629-PA	LLOJ005629-PA	>LLOJ005629-PA |protein_coding|Scaffold36:102329:108477:1|gene:LLOJ005629	228	378	PF02781.19	G6PD_C	1	152	207.89	1.9e-61
			-2.98743					2	2	2	128	128	128	20388	0	2616	21745000	2	LLOJ009449-PA	LLOJ009449-PA	>LLOJ009449-PA |protein_coding|Scaffold872:47601:48400:-1|gene:LLOJ009449	30	170	PF00903.28	Glyoxalase	4	128	74.72	7.9e-21
			-2.97674					1	1	1	42	42	42	41292	0	10337	25284000	17	LLOJ001462-PA	LLOJ001462-PA	>LLOJ001462-PA |protein_coding|Scaffold13:76258:77403:1|gene:LLOJ001462	4	72	PF08911.14	NUP50	2	73	64.03	1.6e-17
			-2.95365	-1.68346	-1.07018	-1.57943		3	3	3	13	13	13	33275	0	14735	146630000	15	LLOJ004589-PA	LLOJ004589-PA	>LLOJ004589-PA |protein_coding|Scaffold270:64413:65418:-1|gene:LLOJ004589	10	295	PF00459.28	Inositol_P	5	266	192.54	1e-56
			-2.80417					1	1	1	6	6	6	13786	97561	16435	61840000	11	LLOJ002537-PA	LLOJ002537-PA	>LLOJ002537-PA |protein_coding|Scaffold167:123233:134502:-1|gene:LLOJ002537	339	882	PF00063.24	Myosin_head	117	677	425.61	3.4e-127
			-2.76384	-0.7163	0.0316549	0.153607	-0.586454	7	7	7	283	283	283	4255	0	43803	305100000	33	LLOJ003917-PA	LLOJ003917-PA	>LLOJ003917-PA |protein_coding|Scaffold232:42503:43627:1|gene:LLOJ003917	32	89	PF05383.20	La	1	58	73.65	9.5e-21
			-2.67515	-1.33155	-0.453759			2	2	2	13	13	13	22096	8642	17459	136590000	17	LLOJ007031-PA	LLOJ007031-PA	>LLOJ007031-PA |protein_coding|Scaffold521:26310:38857:1|gene:LLOJ007031	1456	1935	PF00940.22	RNA_pol	1	426	518.68	1.2e-155
			-2.62984					1	1	1	44	44	44	37304	0	31037	19922000	13	LLOJ002718-PA;LLOJ000154-PA	LLOJ002718-PA;LLOJ000154-PA	>LLOJ002718-PA |protein_coding|Scaffold1734:2886:6233:-1|gene:LLOJ002718;>LLOJ000154-PA |protein_coding|Scaffold101:5484:9487:1|gene:LLOJ000154
			-2.62035					1	1	1	65	65	65	20791	0	46579	11340000	2	LLOJ005152-PA	LLOJ005152-PA	>LLOJ005152-PA |protein_coding|Scaffold323:97509:98150:-1|gene:LLOJ005152	5	165	PF00071.25	Ras	1	161	194.37	1e-57
			-2.55584	-0.921816	-0.043368	-1.99666	-0.408184	4	4	4	99	99	99	67048	0	86094	178720000	21	LLOJ009789-PA	LLOJ009789-PA	>LLOJ009789-PA |protein_coding|Scaffold927:60528:63155:-1|gene:LLOJ009789	171	370	PF00009.30	GTP_EFTU	1	184	149	1.3e-43
			-2.53433					1	1	1	113	113	113	17175	0	33416	29529000	10	LLOJ003081-PA	LLOJ003081-PA	>LLOJ003081-PA |protein_coding|Scaffold193:37323:38042:1|gene:LLOJ003081	1	60	PF08069.15	Ribosomal_S13_N	1	60	101.75	1.7e-29
			-2.3648					1	1	1	11	11	11	10889	0	28754	16892000	2	LLOJ008834-PA	LLOJ008834-PA	>LLOJ008834-PA |protein_coding|Scaffold766:67185:79730:-1|gene:LLOJ008834	869	935	PF08726.13	EFhand_Ca_insen	1	70	90.67	5.3e-26
			-2.18709	-2.67608	-2.44659	-2.10034	-2.63062	3	3	3	214	214	214	16533	0	72288	78181000	10	LLOJ000883-PA;LLOJ000881-PA	LLOJ000883-PA;LLOJ000881-PA	>LLOJ000883-PA |protein_coding|Scaffold1150:24329:24842:1|gene:LLOJ000883;>LLOJ000881-PA |protein_coding|Scaffold1150:17101:17613:1|gene:LLOJ000881	13	128	PF00241.23	Cofilin_ADF	2	123	76.15	2e-21
			-2.17417					1	1	1	48	48	48	31711	2584	21012	23626000	2	LLOJ000006-PC	LLOJ000006-PC	>LLOJ000006-PC Cht1: chitinase|protein_coding|Scaffold1:68347:69284:1|gene:LLOJ000006	30	279	PF00089.29	Trypsin	1	221	111.81	4.4e-32
			-2.15211	-1.9931	-1.53802	-1.26755	-0.968632	5	5	5	287	287	287	18693	0	98526	457880000	31	LLOJ006207-PA	LLOJ006207-PA	>LLOJ006207-PA |protein_coding|Scaffold422:26336:26898:1|gene:LLOJ006207	78	166	PF15868.8	MBF2	1	90	49.89	3.7e-13
			-2.04129	0.444151	0.497718	-1.32726	-0.3566	7	7	7	276	276	276	42521	0	26939	284100000	41	LLOJ008859-PA	LLOJ008859-PA	>LLOJ008859-PA |protein_coding|Scaffold769:49161:50336:1|gene:LLOJ008859	129	165	PF13414.9	TPR_11	5	41	30.67	2e-07
			-1.94151	-0.276219	-0.905355	0.875332	0.525194	6	6	6	91	91	91	95915	0	25743	423610000	37	LLOJ001760-PA	LLOJ001760-PA	>LLOJ001760-PA |protein_coding|Scaffold1389:3975:7427:-1|gene:LLOJ001760	67	247	PF00227.29	Proteasome	2	189	158.3	1.7e-46
			-1.77888	-0.886923	-0.327589	-0.55004	-0.833799	5	5	5	157	157	157	55082	0	30093	264410000	48	LLOJ009957-PA	LLOJ009957-PA	>LLOJ009957-PA |protein_coding|Scaffold963:43423:45386:1|gene:LLOJ009957	156	323	PF00629.26	MAM	1	156	130.58	4.9e-38
			-1.74757	-1.30289	-1.63075	-1.42235	-1.68439	3	3	3	119	119	119	53746	0	12967	115260000	8	LLOJ007665-PA	LLOJ007665-PA	>LLOJ007665-PA |protein_coding|Scaffold6:444093:448106:-1|gene:LLOJ007665	41	366	PF07992.17	Pyr_redox_2	2	295	219.15	7.8e-65
			-1.62372					2	2	2	37	37	37	9166	0	14949	15889000	2	LLOJ002651-PA	LLOJ002651-PA	>LLOJ002651-PA |protein_coding|Scaffold1712:11850:14441:-1|gene:LLOJ002651	110	240	PF17207.6	MCM_OB	3	125	110.07	7e-32
			-1.60465	-0.00319913	-0.600951	-0.42617	-1.14018	7	7	7	213	213	213	50184	0	12619	246910000	29	LLOJ005927-PA	LLOJ005927-PA	>LLOJ005927-PA eIF2B-gamma: translation initiation factor|protein_coding|Scaffold397:56400:57897:1|gene:LLOJ005927	8	137	PF00483.26	NTP_transferase	2	137	47.64	1.6e-12
			-1.33077					1	1	1	4	4	4	19242	97442	16435	198970000	19	LLOJ007252-PA	LLOJ007252-PA	>LLOJ007252-PA |protein_coding|Scaffold550:34832:36075:1|gene:LLOJ007252	6	112	PF03066.18	Nucleoplasmin	1	102	91.78	3.6e-26
			-1.31448	-2.10141	-2.15106	-1.28374	-0.549616	3	3	3	17	17	17	25366	0	56712	129790000	18	LLOJ006059-PA	LLOJ006059-PA	>LLOJ006059-PA |protein_coding|Scaffold405:45769:46532:-1|gene:LLOJ006059	24	215	PF00227.29	Proteasome	2	190	128.19	2.8e-37
			-1.2774	-1.67163	-1.83404		-0.068767	5	5	5	282	282	282	24506	0	1735	200970000	24	LLOJ007234-PA	LLOJ007234-PA	>LLOJ007234-PA |protein_coding|Scaffold55:51121:51861:-1|gene:LLOJ007234	136	220	PF00736.22	EF1_GNE	1	90	117.59	2.2e-34
			-0.883148	0.272413	-0.148016	-0.528999	-0.525317	2	2	2	73	73	73	4184	0	18661	309010000	29	LLOJ004103-PA	LLOJ004103-PA	>LLOJ004103-PA |protein_coding|Scaffold244:11904:14128:-1|gene:LLOJ004103	6	113	PF13519.9	VWA_2	1	105	76.12	3.2e-21
			-0.855422	-0.400111	-0.878057	-0.0930127	0.0475524	8	8	8	298	298	298	48361	0	27477	269640000	40	LLOJ001922-PA	LLOJ001922-PA	>LLOJ001922-PA |protein_coding|Scaffold1435:19055:20649:-1|gene:LLOJ001922	22	91	PF12265.11	CAF1C_H4-bd	1	69	98.67	1.9e-28
			-0.764782	-1.9766	-0.644824	-1.53719	-2.51376	2	2	2	89	89	89	87682	0	62044	101880000	20	LLOJ008558-PA	LLOJ008558-PA	>LLOJ008558-PA |protein_coding|Scaffold722:42440:47956:1|gene:LLOJ008558	16	375	PF04912.17	Dynamitin	1	396	293.13	4.2e-87
			-0.624273					1	1	1	33	33	33	37472	86313	17419	93485000	16	LLOJ004570-PA	LLOJ004570-PA	>LLOJ004570-PA |protein_coding|Scaffold27:55821:76183:-1|gene:LLOJ004570	21	323	PF15304.9	AKAP2_C	21	339	32.09	7.6e-08
			-0.0192639	1.04112	0.931608		-0.189832	4	4	4	346	346	346	15385	0	50662	897200000	48	LLOJ008594-PA	LLOJ008594-PA	>LLOJ008594-PA SOD: superoxide dismutase|protein_coding|Scaffold7294:470:1133:-1|gene:LLOJ008594	13	148	PF00080.23	Sod_Cu	1	133	152.7	8.3e-45
			5.19613					1	1	1	27	27	27	61258	1	-2	2509200000	8	LLOJ009314-PA	LLOJ009314-PA	>LLOJ009314-PA |protein_coding|Scaffold85:116898:120013:1|gene:LLOJ009314	16	100	PF08567.14	PH_TFIIH	1	89	78.36	4.4e-22

## Sheet: Transf 48h not Contr 48h
T24_1	T24_2	M24_1	M24_2	T48_1	T48_2	M48_1	M48_2	Peptides	Razor + unique peptides	Unique peptides	Sequence coverage [%]	Unique + razor sequence coverage [%]	Unique sequence coverage [%]	Mol. weight [kDa]	Q-value	Score	Intensity	MS/MS Count	VectorBase Protein IDs	VectorBase Majority protein IDs	Fasta headers	HMM alignment start	HMM alignment end	HMM acc	HMM name	HMM start	HMM end	HMM bit score	E-value
				-6.62572				1	1	1	92	92	92	30513	0	11333	3319600	3	LLOJ002886-PA	LLOJ002886-PA	>LLOJ002886-PA |protein_coding|Scaffold1811:18333:20994:1|gene:LLOJ002886	38	250	PF04845.16	PurA	1	219	348.83	9.9e-105
				-4.37298				1	1	1	51	51	51	26647	0	44174	10592000	3	LLOJ005041-PA	LLOJ005041-PA	>LLOJ005041-PA |protein_coding|Scaffold31:248595:253507:1|gene:LLOJ005041	178	217	PF03271.20	EB1	1	41	69.54	2.2e-19
				-4.36311				1	1	1	113	113	113	20091	62893	19195	4786600	1	LLOJ000728-PA	LLOJ000728-PA	>LLOJ000728-PA |protein_coding|Scaffold1118:9813:17077:1|gene:LLOJ000728	96	133	PF13414.9	TPR_11	1	38	41.55	8.1e-11
				-4.10979				1	1	1	15	15	15	11034	0	95539	14009000	9	LLOJ004145-PA	LLOJ004145-PA	>LLOJ004145-PA |protein_coding|Scaffold245:63556:78304:1|gene:LLOJ004145	452	486	PF12478.11	DUF3697	1	35	72.62	2.1e-20
				-3.87419				1	1	1	28	28	28	11749	0	29156	2866400	1	LLOJ000849-PA	LLOJ000849-PA	>LLOJ000849-PA |protein_coding|Scaffold1141:1483:5481:-1|gene:LLOJ000849	347	477	PF09088.14	MIF4G_like	61	191	121.89	2.9e-35
				-3.79637				2	2	2	31	31	31	91268	0	36518	22286000	4	LLOJ000703-PA	LLOJ000703-PA	>LLOJ000703-PA |protein_coding|Scaffold111:152710:157069:-1|gene:LLOJ000703	17	758	PF03635.20	Vps35	2	727	926.04	1.9e-278
				-3.57903				3	3	3	378	378	378	94817	0	10414	219930000	16	LLOJ001002-PA	LLOJ001002-PA	>LLOJ001002-PA |protein_coding|Scaffold118:111390:115073:1|gene:LLOJ001002
				-3.48606	-3.46517			3	3	3	235	235	235	16963	0	87598	47764000	7	LLOJ009767-PA	LLOJ009767-PA	>LLOJ009767-PA |protein_coding|Scaffold923:32970:33920:1|gene:LLOJ009767	47	132	PF00203.24	Ribosomal_S19	1	81	112.1	9e-33
-4.79542				-3.36433	-3.45273			2	2	2	38	38	38	93108	0	27611	12371000	4	LLOJ007818-PA	LLOJ007818-PA	>LLOJ007818-PA |protein_coding|Scaffold617:68947:72367:-1|gene:LLOJ007818	236	739	PF04097.17	Nic96	2	520	519.6	1.1e-155
				-3.28085	-3.17697			2	2	2	6	6	6	39173	0	34137	11678000	5	LLOJ000640-PA	LLOJ000640-PA	>LLOJ000640-PA |protein_coding|Scaffold11:287251:304971:-1|gene:LLOJ000640	2991	3306	PF12030.11	DUF3517	1	339	247.25	2.4e-73
				-3.25131	-4.50297			2	2	2	21	21	21	18966	0	2693	8218500	3	LLOJ009561-PA	LLOJ009561-PA	>LLOJ009561-PA |protein_coding|Scaffold889:39413:44854:-1|gene:LLOJ009561
				-3.11368				3	3	3	45	45	45	1158	0	96247	38301000	12	LLOJ006170-PA	LLOJ006170-PA	>LLOJ006170-PA |protein_coding|Scaffold42:23595:26630:-1|gene:LLOJ006170	504	751	PF08367.14	M16C_assoc	1	251	226.53	3e-67
				-3.0699				1	1	1	51	51	51	53891	0	495	11622000	4	LLOJ000412-PA	LLOJ000412-PA	>LLOJ000412-PA |protein_coding|Scaffold106:120219:121977:-1|gene:LLOJ000412	175	406	PF01798.21	Nop	2	231	275.24	4e-82
				-2.90032				1	1	1	3	3	3	50316	0	33589	5081100	1	LLOJ008176-PA	LLOJ008176-PA	>LLOJ008176-PA |protein_coding|Scaffold674:31166:36757:-1|gene:LLOJ008176	102	220	PF18293.4	Caprin-1_dimer	1	116	109.3	1.6e-31
-2.88673			-2.88811	-2.83395	-2.4181			2	2	2	9	9	9	48656	0	86389	28594000	10	LLOJ001063-PA	LLOJ001063-PA	>LLOJ001063-PA |protein_coding|Scaffold1198:16383:18276:-1|gene:LLOJ001063	247	431	PF05021.18	NPL4	1	184	263.37	3.1e-78
				-2.75412				2	2	2	185	185	185	25063	0	99968	95295000	8	LLOJ006224-PA	LLOJ006224-PA	>LLOJ006224-PA |protein_coding|Scaffold426:48420:51101:1|gene:LLOJ006224	1	94	PF01199.21	Ribosomal_L34e	1	94	136.69	2.6e-40
				-2.65107	-1.94221			2	2	2	34	34	34	86856	0	12276	24353000	3	LLOJ003032-PA	LLOJ003032-PA	>LLOJ003032-PA |protein_coding|Scaffold19:130332:134970:-1|gene:LLOJ003032	348	571	PF00493.26	MCM	3	224	329.71	6.4e-99
				-2.5423				1	1	1	82	82	82	1637	0	4766	30060000	7	LLOJ006396-PA	LLOJ006396-PA	>LLOJ006396-PA |protein_coding|Scaffold446:19806:21321:-1|gene:LLOJ006396
				-2.47541	-2.33081			3	3	3	83	83	83	57069	0	32109	25110000	12	LLOJ007440-PA;LLOJ001410-PA	LLOJ007440-PA;LLOJ001410-PA	>LLOJ007440-PA |protein_coding|Scaffold570:34946:37243:-1|gene:LLOJ007440;>LLOJ001410-PA |protein_coding|Scaffold128:83290:91181:-1|gene:LLOJ001410	263	316	PF01926.26	MMR_HSR1	2	57	51.26	1.2e-13
				-2.44177				2	2	2	79	79	79	53935	0	36454	50108000	8	LLOJ007784-PA	LLOJ007784-PA	>LLOJ007784-PA |protein_coding|Scaffold611:25158:32402:1|gene:LLOJ007784	290	474	PF02230.19	Abhydrolase_2	28	214	205.31	1.1e-60
				-2.40831	-1.97842			3	3	3	4	4	4	10859	0	4254	27277000	4	LLOJ007535-PA;LLOJ003666-PA;LLOJ003073-PA	LLOJ007535-PA;LLOJ003666-PA	>LLOJ007535-PA |protein_coding|Scaffold583:60507:64169:1|gene:LLOJ007535;>LLOJ003666-PA |protein_coding|Scaffold2163:1988:5428:1|gene:LLOJ003666
				-2.40333	-2.41988			3	3	3	34	34	34	81814	86527	17467	87667000	3	LLOJ000595-PA	LLOJ000595-PA	>LLOJ000595-PA |protein_coding|Scaffold1096:12686:15335:1|gene:LLOJ000595	314	535	PF00493.26	MCM	2	224	333.27	5.2e-100
				-2.38641				1	1	1	57	57	57	22087	0	45135	12299000	2	LLOJ000936-PA	LLOJ000936-PA	>LLOJ000936-PA |protein_coding|Scaffold1164:87430:89090:-1|gene:LLOJ000936	74	184	PF01395.25	PBP_GOBP	5	112	75.03	5.4e-21
			-3.08875	-2.27862	-1.5747			2	2	2	67	67	67	47818	25873	21079	35376000	5	LLOJ005629-PA	LLOJ005629-PA	>LLOJ005629-PA |protein_coding|Scaffold36:102329:108477:1|gene:LLOJ005629	228	378	PF02781.19	G6PD_C	1	152	207.89	1.9e-61
				-2.16531	-2.63294			2	2	2	97	97	97	36212	0	15422	21635000	6	LLOJ001254-PA	LLOJ001254-PA	>LLOJ001254-PA |protein_coding|Scaffold124:33212:41981:-1|gene:LLOJ001254	186	232	PF16186.8	Arm_3	3	50	74.96	2.8e-21
			-3.35949	-1.97618				2	2	2	51	51	51	85947	0	31337	17197000	2	LLOJ000511-PA;LLOJ003788-PA	LLOJ000511-PA;LLOJ003788-PA	>LLOJ000511-PA |protein_coding|Scaffold10815:103:3823:1|gene:LLOJ000511;>LLOJ003788-PA |protein_coding|Scaffold2255:5766:10614:-1|gene:LLOJ003788	46	372	PF16529.8	Ge1_WD40	1	327	364.5	4.7e-109
				-1.92772				3	3	3	174	174	174	2655	0	53223	88328000	10	LLOJ003971-PA	LLOJ003971-PA	>LLOJ003971-PA |protein_coding|Scaffold2350:10744:11514:-1|gene:LLOJ003971	50	212	PF00406.25	ADK	1	150	151.33	2.2e-44
				-1.84005	-2.71559			2	2	2	55	55	55	52522	0	12051	21425000	5	LLOJ001231-PA	LLOJ001231-PA	>LLOJ001231-PA |protein_coding|Scaffold1235:10985:17521:1|gene:LLOJ001231	5	353	PF00888.25	Cullin	252	620	405	6.9e-121
				-1.76977	-1.29289			2	2	2	125	125	125	29479	0	43204	77103000	5	LLOJ010076-PA	LLOJ010076-PA	>LLOJ010076-PA |protein_coding|Scaffold991:19678:22167:1|gene:LLOJ010076
				-1.65505	-1.10919			3	3	3	63	63	63	91005	0	56951	65506000	5	LLOJ004096-PA	LLOJ004096-PA	>LLOJ004096-PA |protein_coding|Scaffold2439:1562:4153:1|gene:LLOJ004096	216	738	PF02867.18	Ribonuc_red_lgC	1	527	655.58	5.5e-197
				-1.63138	-1.90847			2	2	2	84	84	84	37777	0	73554	15906000	4	LLOJ006762-PA	LLOJ006762-PA	>LLOJ006762-PA serine/threonine protein phosphatase 1 beta|protein_coding|Scaffold5:110713:123074:-1|gene:LLOJ006762	59	249	PF00149.31	Metallophos	4	203	130.79	1e-37
				-1.55972				3	3	3	16	16	16	24176	0	55761	25523000	4	LLOJ002388-PA	LLOJ002388-PA	>LLOJ002388-PA |protein_coding|Scaffold160:20096:29455:-1|gene:LLOJ002388	371	494	PF01399.30	PCI	5	104	48.58	1e-12
				-1.52689				2	1	1	183	7	7	19432	0	64111	86564000	5	LLOJ002791-PA	LLOJ002791-PA	>LLOJ002791-PA DJ1: DJ1 protein|protein_coding|Scaffold1763:35388:35948:-1|gene:LLOJ002791	4	169	PF01965.27	DJ-1_PfpI	1	164	161.87	1.2e-47
				-1.48953	-2.42277			4	4	4	101	101	101	61409	0	10266	32244000	6	LLOJ007425-PA	LLOJ007425-PA	>LLOJ007425-PA |protein_coding|Scaffold57:46481:63614:-1|gene:LLOJ007425	285	391	PF18150.4	DUF5600	1	107	156.73	2.9e-46
				-1.4721				2	2	2	51	51	51	55873	0	54729	25762000	2	LLOJ000845-PA	LLOJ000845-PA	>LLOJ000845-PA |protein_coding|Scaffold1140:9163:16521:1|gene:LLOJ000845	77	253	PF01403.22	Sema	1	180	189.94	3.8e-56
			-2.67515	-1.33155	-0.453759			2	2	2	13	13	13	22096	8642	17459	136590000	17	LLOJ007031-PA	LLOJ007031-PA	>LLOJ007031-PA |protein_coding|Scaffold521:26310:38857:1|gene:LLOJ007031	1456	1935	PF00940.22	RNA_pol	1	426	518.68	1.2e-155
				-1.3091	-1.60875			4	4	4	38	38	38	20067	0	68677	78423000	14	LLOJ008683-PA	LLOJ008683-PA	>LLOJ008683-PA |protein_coding|Scaffold743:1906:28547:-1|gene:LLOJ008683	73	469	PF00464.22	SHMT	3	399	645.76	2.1e-194
				-1.05108	-1.25934			2	2	2	31	31	31	10568	0	30331	74883000	7	LLOJ005743-PA	LLOJ005743-PA	>LLOJ005743-PA |protein_coding|Scaffold374:15241:29359:-1|gene:LLOJ005743	311	440	PF13574.9	Reprolysin_2	74	192	71.17	1.2e-19
-2.02194				-0.912062	-1.41098			4	4	4	71	71	71	82165	0	89179	86993000	8	LLOJ005606-PA	LLOJ005606-PA	>LLOJ005606-PA |protein_coding|Scaffold358:116937:119273:-1|gene:LLOJ005606	64	138	PF00017.27	SH2	1	77	59.6	2.6e-16
				-0.817235				2	2	2	54	54	54	38731	0	50286	34079000	4	LLOJ006277-PA	LLOJ006277-PA	>LLOJ006277-PA |protein_coding|Scaffold430:32160:35088:-1|gene:LLOJ006277	41	128	PF02893.23	GRAM	29	112	45.19	8e-12
				-0.727132	-0.475546			2	2	2	91	91	91	25595	0	28825	24814000	4	LLOJ007003-PA;LLOJ007002-PA	LLOJ007003-PA;LLOJ007002-PA	>LLOJ007003-PA |protein_coding|Scaffold518:26991:31131:-1|gene:LLOJ007003;>LLOJ007002-PA |protein_coding|Scaffold518:16291:23928:-1|gene:LLOJ007002	33	93	PF00076.25	RRM_1	1	68	66.25	1.8e-18
				-0.575579				5	5	5	178	178	178	32327	0	1636	214380000	13	LLOJ004988-PA	LLOJ004988-PA	>LLOJ004988-PA |protein_coding|Scaffold305:88383:91904:-1|gene:LLOJ004988	64	247	PF01564.20	Spermine_synth	1	186	193.52	2.4e-57
				-0.494001				2	2	2	25	25	25	10137	0	44443	93091000	11	LLOJ001114-PA	LLOJ001114-PA	>LLOJ001114-PA |protein_coding|Scaffold12:445334:450877:-1|gene:LLOJ001114	643	887	PF00089.29	Trypsin	3	221	162.36	1.5e-47
	0.634213	-2.50527		-0.313924	-1.39515			3	3	3	61	61	61	70396	0	99661	76792000	10	LLOJ007783-PA	LLOJ007783-PA	>LLOJ007783-PA |protein_coding|Scaffold611:22259:24242:1|gene:LLOJ007783	53	563	PF00135.31	COesterase	11	501	319.12	6.4e-95
				2.10905				2	2	2	352	352	352	11545	0	61793	1241600000	39	LLOJ002693-PA	LLOJ002693-PA	>LLOJ002693-PA |protein_coding|Scaffold1723:21999:22313:-1|gene:LLOJ002693
					-6.12579			1	1	1	24	24	24	53663	51282	20564	1034600	1	LLOJ006298-PA	LLOJ006298-PA	>LLOJ006298-PA |protein_coding|Scaffold432:16357:20751:1|gene:LLOJ006298
					-6.00948			1	1	1	15	15	15	94239	0	36174	1635900	1	LLOJ007820-PA;LLOJ008612-PA	LLOJ007820-PA;LLOJ008612-PA	>LLOJ007820-PA |protein_coding|Scaffold6178:325:3919:1|gene:LLOJ007820;>LLOJ008612-PA |protein_coding|Scaffold730:1728:9648:-1|gene:LLOJ008612	337	376	PF00514.26	Arm	1	40	33.85	2.4e-08
					-5.97113			2	2	2	13	13	13	14373	51216	20526	58353000	5	LLOJ009022-PA	LLOJ009022-PA	>LLOJ009022-PA |protein_coding|Scaffold796:34177:34747:1|gene:LLOJ009022	7	64	PF00831.26	Ribosomal_L29	1	57	68.37	4.2e-19
					-5.09053			1	1	1	26	26	26	81034	26316	22014	3548300	1	LLOJ008448-PA	LLOJ008448-PA	>LLOJ008448-PA |protein_coding|Scaffold709:8620:10945:-1|gene:LLOJ008448	26	420	PF00270.32	DEAD	1	175	211.46	8.2e-63
					-4.96092			1	1	1	2	2	2	68273	0	25774	1533900	1	LLOJ003609-PA	LLOJ003609-PA	>LLOJ003609-PA |protein_coding|Scaffold215:2100:4599:-1|gene:LLOJ003609	379	533	PF05958.14	tRNA_U5-meth_tr	164	323	60.26	1.8e-16
					-4.75894			1	1	1	63	63	63	2122	51151	20179	6244400	5	LLOJ010534-PA;LLOJ010538-PB	LLOJ010534-PA;LLOJ010538-PB	>LLOJ010534-PA |protein_coding|Scaffold884:13359:14069:-1|gene:LLOJ010534;>LLOJ010538-PB |protein_coding|Scaffold884:20006:22560:-1|gene:LLOJ010538	2	46	PF02798.23	GST_N	31	75	37.95	1.8e-09
					-4.36396			1	1	1	26	26	26	84096	50826	19608	9018700	3	LLOJ005056-PA	LLOJ005056-PA	>LLOJ005056-PA |protein_coding|Scaffold310:76550:80611:1|gene:LLOJ005056
					-4.23146			1	1	1	32	32	32	54459	0	29838	13133000	10	gi|722824770|tpg|DAA64664.1|;LLOJ009702-PA	gi|722824770|tpg|DAA64664.1|;LLOJ009702-PA	>gi|722824770|tpg|DAA64664.1| TPA_inf: alpha1,6 fucosyltransferase, partial [Lutzomyia longipalpis];>LLOJ009702-PA |protein_coding|Scaffold9112:3178:5572:-1|gene:LLOJ009702	3	397	PF19745.2	FUT8_N_cat	106	499	630.85	1.7e-189
					-4.20821			1	1	1	3	3	3	72175	0	69013	8590700	7	LLOJ000576-PA	LLOJ000576-PA	>LLOJ000576-PA |protein_coding|Scaffold1092:8896:15716:1|gene:LLOJ000576	180	620	PF01532.23	Glyco_hydro_47	1	458	505.68	1.4e-151
					-3.82423			1	1	1	8	8	8	1727	0	4449	5217200	1	LLOJ002140-PA	LLOJ002140-PA	>LLOJ002140-PA |protein_coding|Scaffold1509:2:6609:-1|gene:LLOJ002140	431	544	PF14443.9	DBC1	2	118	125.57	1.2e-36
					-3.78668			4	1	1	85	23	23	83305	0	59564	5154400	1	LLOJ007781-PA	LLOJ007781-PA	>LLOJ007781-PA |protein_coding|Scaffold611:15891:18957:1|gene:LLOJ007781	389	689	PF02171.20	Piwi	2	301	375.99	1.4e-112
					-3.74016			1	1	1	26	26	26	54602	0	30606	13340000	6	LLOJ000074-PA	LLOJ000074-PA	>LLOJ000074-PA |protein_coding|Scaffold10:31858:36984:-1|gene:LLOJ000074	47	136	PF00106.28	adh_short	1	88	72.77	2.7e-20
					-3.60237			2	2	2	73	73	73	33616	0	63116	16457000	4	LLOJ007378-PA	LLOJ007378-PA	>LLOJ007378-PA |protein_coding|Scaffold564:58740:59642:1|gene:LLOJ007378
					-3.53425			1	1	1	49	49	49	36099	0	25097	13925000	13	LLOJ003353-PA	LLOJ003353-PA	>LLOJ003353-PA |protein_coding|Scaffold201:78872:79935:-1|gene:LLOJ003353	7	323	PF00490.24	ALAD	5	315	419.71	7.3e-126
					-3.42198			1	1	1	35	35	35	527	62657	18675	12372000	1	LLOJ008190-PA	LLOJ008190-PA	>LLOJ008190-PA |protein_coding|Scaffold677:32671:34229:-1|gene:LLOJ008190	416	455	PF18420.4	CSN4_RPN5_eIF3a	1	40	83.27	1.1e-23
					-3.33148			1	1	1	33	33	33	36819	625	18467	9878600	2	LLOJ008049-PA	LLOJ008049-PA	>LLOJ008049-PA |protein_coding|Scaffold655:19304:22301:1|gene:LLOJ008049	48	166	PF03476.19	MOSC_N	2	118	91.7	3.2e-26
					-3.30809			1	1	1	5	5	5	4941	0	21103	23237000	13	LLOJ003862-PA	LLOJ003862-PA	>LLOJ003862-PA |protein_coding|Scaffold23:102821:107545:1|gene:LLOJ003862	312	423	PF02847.20	MA3	2	112	95.56	2e-27
					-3.24984			1	1	1	21	21	21	65041	50761	19574	12860000	1	LLOJ001648-PA	LLOJ001648-PA	>LLOJ001648-PA |protein_coding|Scaffold135:134503:143485:-1|gene:LLOJ001648
					-3.23028			1	1	1	8	8	8	24465	0	28272	16297000	2	LLOJ005588-PA	LLOJ005588-PA	>LLOJ005588-PA sl: small wing-like PLC gamma|protein_coding|Scaffold358:10079:20244:-1|gene:LLOJ005588	308	453	PF00388.22	PI-PLC-X	1	145	215.19	2.8e-64
					-3.14003			2	2	2	163	163	163	23376	0	50348	27474000	8	LLOJ005693-PA	LLOJ005693-PA	>LLOJ005693-PA |protein_coding|Scaffold367:94909:95919:1|gene:LLOJ005693	45	106	PF13499.9	EF-hand_7	4	70	46.52	4e-12
					-3.11251			1	1	1	43	43	43	28372	25974	2143	19873000	5	LLOJ005048-PA	LLOJ005048-PA	>LLOJ005048-PA |protein_coding|Scaffold310:6465:7368:1|gene:LLOJ005048	4	258	PF10609.12	ParA	1	243	336.99	6.6e-101
					-3.08555			1	1	1	14	14	14	13507	0	31445	19708000	11	LLOJ004615-PA	LLOJ004615-PA	>LLOJ004615-PA |protein_coding|Scaffold273:37432:45543:1|gene:LLOJ004615	501	707	PF12490.11	BCAS3	1	210	76.37	2.7e-21
					-2.93794			1	1	1	24	24	24	43938	2635	22448	159380000	20	LLOJ008886-PA;LLOJ009238-PA	LLOJ008886-PA;LLOJ009238-PA	>LLOJ008886-PA |protein_coding|Scaffold7758:1245:3736:-1|gene:LLOJ008886;>LLOJ009238-PA |protein_coding|Scaffold83:175986:182911:1|gene:LLOJ009238	20	350	PF00876.21	Innexin	1	336	336.59	1.9e-100
					-2.9217			2	2	2	14	14	14	17309	0	27091	63386000	2	LLOJ003924-PA	LLOJ003924-PA	>LLOJ003924-PA |protein_coding|Scaffold232:102671:116334:1|gene:LLOJ003924	194	746	PF01602.23	Adaptin_N	2	523	433.56	1.1e-129
					-2.79522			2	2	2	42	42	42	4062	0	32311	22751000	1	LLOJ006084-PA	LLOJ006084-PA	>LLOJ006084-PA |protein_coding|Scaffold41:86342:90203:1|gene:LLOJ006084	200	331	PF09325.13	Vps5	2	133	155.97	1.3e-45
					-2.66685			1	1	1	97	97	97	11055	0	2381	42669000	3	LLOJ008457-PA	LLOJ008457-PA	>LLOJ008457-PA |protein_coding|Scaffold71:30008:31376:-1|gene:LLOJ008457	1	51	PF00347.26	Ribosomal_L6	28	76	30.65	4.3e-07
					-2.47781			1	1	1	172	172	172	10675	0	23981	30812000	2	LLOJ006980-PA	LLOJ006980-PA	>LLOJ006980-PA |protein_coding|Scaffold513:61725:62711:-1|gene:LLOJ006980	34	85	PF01393.22	Chromo_shadow	1	52	94.24	4e-27
					-2.43709			1	1	1	8	8	8	24316	0	31374	16970000	11	LLOJ002546-PA;LLOJ000739-PA	LLOJ002546-PA;LLOJ000739-PA	>LLOJ002546-PA |protein_coding|Scaffold1678:27833:34529:1|gene:LLOJ002546;>LLOJ000739-PA |protein_coding|Scaffold11201:230:6901:1|gene:LLOJ000739	949	1255	PF02889.19	Sec63	2	258	249.47	3.3e-74
					-2.41884			1	1	1	2	2	2	11225	62422	18421	19024000	5	LLOJ002154-PA	LLOJ002154-PA	>LLOJ002154-PA |protein_coding|Scaffold151:82833:117277:1|gene:LLOJ002154	395	751	PF01237.21	Oxysterol_BP	1	358	437.88	2.8e-131
					-2.40294			1	1	1	24	24	24	71822	0	25184	14211000	1	LLOJ001894-PA	LLOJ001894-PA	>LLOJ001894-PA |protein_coding|Scaffold1424:11754:17173:-1|gene:LLOJ001894	86	155	PF00076.25	RRM_1	1	67	26.44	4.8e-06
					-2.14299			4	4	4	6	6	6	15266	0	30981	35388000	5	LLOJ007427-PA	LLOJ007427-PA	>LLOJ007427-PA |protein_coding|Scaffold57:93373:112275:1|gene:LLOJ007427	326	460	PF02864.18	STAT_bind	1	135	164.51	2e-48
					-2.02778			4	4	4	126	126	126	40567	0	77129	64801000	5	LLOJ006313-PA;LLOJ003328-PA	LLOJ006313-PA;LLOJ003328-PA	>LLOJ006313-PA |protein_coding|Scaffold435:10779:12019:1|gene:LLOJ006313;>LLOJ003328-PA |protein_coding|Scaffold20:231721:239431:-1|gene:LLOJ003328	64	357	PF06079.14	Apyrase	1	293	434.38	2.1e-130
					-2.02257			1	1	1	31	31	31	43292	0	15925	25430000	11	LLOJ002667-PA	LLOJ002667-PA	>LLOJ002667-PA loqs: loquacious|protein_coding|Scaffold172:11990:17319:-1|gene:LLOJ002667	77	141	PF00035.29	dsrm	1	67	50.32	3.2e-13
					-1.94784			1	1	1	107	107	107	13869	0	36264	85135000	25	gi|157674471|gb|ABV60331.1|;LLOJ006708-PA	gi|157674471|gb|ABV60331.1|;LLOJ006708-PA	>gi|157674471|gb|ABV60331.1| 11.6 kDa midgut protein [Lutzomyia longipalpis];>LLOJ006708-PA |protein_coding|Scaffold490:3952:6432:-1|gene:LLOJ006708	26	120	PF15868.8	MBF2	1	90	97.65	4.6e-28
					-1.8126			2	2	2	39	39	39	98291	0	32017	297530000	9	LLOJ003545-PA	LLOJ003545-PA	>LLOJ003545-PA |protein_coding|Scaffold21:263352:281867:1|gene:LLOJ003545	258	520	PF00069.28	Pkinase	2	264	244	1.8e-72
					-1.75395			2	2	2	153	153	153	15834	0	26493	69530000	11	LLOJ002074-PA	LLOJ002074-PA	>LLOJ002074-PA |protein_coding|Scaffold1490:34272:34706:-1|gene:LLOJ002074	3	73	PF01423.25	LSM	5	66	76.11	1.3e-21
					-1.71274			1	1	1	32	32	32	47498	0	46869	18494000	3	LLOJ004535-PA	LLOJ004535-PA	>LLOJ004535-PA |protein_coding|Scaffold267:109711:112966:1|gene:LLOJ004535	5	135	PF09440.13	eIF3_N	1	132	127.17	6e-37
-1.93654			-2.16793		-1.36			4	4	4	213	213	213	29267	0	38104	50757000	7	LLOJ008236-PA	LLOJ008236-PA	>LLOJ008236-PA |protein_coding|Scaffold680:37219:39066:1|gene:LLOJ008236	120	266	PF14572.9	Pribosyl_synth	1	146	259.25	2.3e-77
					-1.24902			1	1	1	84	84	84	24378	62972	19223	45777000	2	LLOJ002614-PA	LLOJ002614-PA	>LLOJ002614-PA |protein_coding|Scaffold17:389793:390470:1|gene:LLOJ002614	7	202	PF00834.22	Ribul_P_3_epim	1	198	209	4.8e-62
					-1.22349			1	1	1	35	35	35	51945	0	2673	56224000	4	LLOJ007319-PA	LLOJ007319-PA	>LLOJ007319-PA |protein_coding|Scaffold56:102836:105636:-1|gene:LLOJ007319	60	336	PF00246.27	Peptidase_M14	1	285	262.66	6.2e-78
					-1.0548			10	1	1	252	27	27	54844	0	50224	58218000	3	LLOJ004125-PA	LLOJ004125-PA	>LLOJ004125-PA |protein_coding|Scaffold244:175823:178758:1|gene:LLOJ004125	200	462	PF00962.25	A_deaminase	73	322	85.21	4.6e-24
					-0.802074			1	1	1	34	34	34	5388	51414	20753	44504000	7	LLOJ004419-PA	LLOJ004419-PA	>LLOJ004419-PA |protein_coding|Scaffold261:115423:118459:1|gene:LLOJ004419	164	236	PF07679.19	I-set	12	89	42.25	6.6e-11
					-0.739169			1	1	1	59	59	59	25482	0	45893	131460000	25	LLOJ002461-PA	LLOJ002461-PA	>LLOJ002461-PA |protein_coding|Scaffold1634:19430:39870:1|gene:LLOJ002461	148	189	PF12799.10	LRR_4	1	40	27.09	4.4e-06
-3.03554	-3.18845		-2.62221		-0.505843			3	3	3	14	14	14	29495	0	22145	41071000	8	LLOJ008380-PA	LLOJ008380-PA	>LLOJ008380-PA rhea: rhea-like talin protein|protein_coding|Scaffold7:388217:407329:1|gene:LLOJ008380	82	240	PF09141.13	Talin_middle	1	161	200.85	1.4e-59
					1.05241			2	2	2	117	117	117	21588	0	46422	210140000	5	LLOJ001554-PA;LLOJ001555-PA;LLOJ006894-PA;LLOJ006891-PA;LLOJ006895-PA	LLOJ001554-PA;LLOJ001555-PA;LLOJ006894-PA;LLOJ006891-PA;LLOJ006895-PA	>LLOJ001554-PA |protein_coding|Scaffold1318:23738:26458:1|gene:LLOJ001554;>LLOJ001555-PA |protein_coding|Scaffold1318:27453:34098:1|gene:LLOJ001555;>LLOJ006894-PA Prx-2540-2: peroxidredoxin|protein_coding|Scaffold503:77524:78325:1|gene:LLOJ006894;>LLOJ00	15	102	PF00071.25	Ras	1	88	111.11	4.2e-32
		-1.75503			1.12234			40	1	1	463	25	25	1086	0	27752	164090000	7	LLOJ010504-PA	LLOJ010504-PA	>LLOJ010504-PA |protein_coding|Scaffold986:16978:19884:1|gene:LLOJ010504	118	664	PF03098.18	An_peroxidase	1	529	658.55	7.4e-198
					1.87127			1	1	1	29	29	29	27567	97324	16424	540580000	29	LLOJ001201-PA;LLOJ004354-PA	LLOJ001201-PA;LLOJ004354-PA	>LLOJ001201-PA |protein_coding|Scaffold1227:7356:8081:1|gene:LLOJ001201;>LLOJ004354-PA |protein_coding|Scaffold2578:1055:2117:-1|gene:LLOJ004354

## Sheet: Contr 48h not Transf 48h
T24_1	T24_2	M24_1	M24_2	T48_1	T48_2	M48_1	M48_2	Peptides	Razor + unique peptides	Unique peptides	Sequence coverage [%]	Unique + razor sequence coverage [%]	Unique sequence coverage [%]	Mol. weight [kDa]	Q-value	Score	Intensity	MS/MS Count	VectorBase Protein IDs	VectorBase Majority protein IDs	Fasta headers	HMM alignment start	HMM alignment end	HMM acc	HMM name	HMM start	HMM end	HMM bit score	E-value
						-4.30253	-3.95873	2	2	2	34	34	34	17312	0	41875	8703000	2	LLOJ005831-PA	LLOJ005831-PA	>LLOJ005831-PA |protein_coding|Scaffold385:108729:118910:-1|gene:LLOJ005831	1170	1552	PF00344.23	SecY	1	307	251.08	1.6e-74
						-4.05049		2	2	2	82	82	82	33589	0	35924	22555000	5	LLOJ000649-PA	LLOJ000649-PA	>LLOJ000649-PA |protein_coding|Scaffold11:444797:449046:1|gene:LLOJ000649	20	205	PF02737.21	3HCDH_N	1	180	210.21	2.3e-62
						-3.94964		2	2	2	152	152	152	16253	0	52147	176510000	20	LLOJ004944-PA;LLOJ000893-PA	LLOJ004944-PA;LLOJ000893-PA	>LLOJ004944-PA |protein_coding|Scaffold300:53489:54016:-1|gene:LLOJ004944;>LLOJ000893-PA |protein_coding|Scaffold11530:1785:2312:1|gene:LLOJ000893	29	147	PF00411.22	Ribosomal_S11	1	110	154.15	1.6e-45
						-3.69658		2	2	2	65	65	65	61641	0	50399	38795000	6	LLOJ007044-PA	LLOJ007044-PA	>LLOJ007044-PA |protein_coding|Scaffold524:13678:15931:-1|gene:LLOJ007044	234	453	PF01650.21	Peptidase_C13	1	218	159.08	1.6e-46
						-2.72436		3	3	3	79	79	79	71031	0	26426	22891000	3	LLOJ005064-PA	LLOJ005064-PA	>LLOJ005064-PA |protein_coding|Scaffold310:150247:160304:-1|gene:LLOJ005064	322	359	PF00400.35	WD40	2	38	27.47	4.4e-06
						-2.68375	-2.38776	4	4	4	245	245	245	29573	0	87621	74969000	7	LLOJ000357-PA	LLOJ000357-PA	>LLOJ000357-PA |protein_coding|Scaffold105:66733:67641:-1|gene:LLOJ000357	38	267	PF00089.29	Trypsin	1	221	161.97	2e-47
						-2.64541	-3.12488	2	2	2	5	5	5	6892	0	81504	28511000	6	LLOJ001429-PA	LLOJ001429-PA	>LLOJ001429-PA |protein_coding|Scaffold129:161524:163589:1|gene:LLOJ001429	56	195	PF02878.19	PGM_PMM_I	2	133	116.7	6.7e-34
						-2.58665	-1.72087	3	3	3	104	104	104	3734	0	71779	43934000	9	LLOJ005605-PA	LLOJ005605-PA	>LLOJ005605-PA |protein_coding|Scaffold358:110313:111349:-1|gene:LLOJ005605	12	326	PF03690.16	UPF0160	1	309	348.12	6.6e-104
						-2.48857		1	1	1	5	5	5	31954	0	15423	19394000	7	LLOJ008459-PA	LLOJ008459-PA	>LLOJ008459-PA |protein_coding|Scaffold71:36038:37074:-1|gene:LLOJ008459	30	265	PF10275.12	Peptidase_C65	3	248	259.56	3e-77
						-2.03507	-1.84458	3	3	3	78	78	78	5472	0	11308	58447000	4	LLOJ002991-PA	LLOJ002991-PA	>LLOJ002991-PA |protein_coding|Scaffold188:132218:137356:-1|gene:LLOJ002991	181	484	PF00883.24	Peptidase_M17	2	311	306.15	2.9e-91
-2.40601		-2.29444	-2.09035			-1.92313		3	3	3	73	73	73	42232	0	17649	124480000	12	LLOJ004507-PA;LLOJ008589-PA	LLOJ004507-PA;LLOJ008589-PA	>LLOJ004507-PA |protein_coding|Scaffold2653:3896:5056:-1|gene:LLOJ004507;>LLOJ008589-PA |protein_coding|Scaffold729:19357:26857:-1|gene:LLOJ008589	270	380	PF00168.33	C2	2	103	55.35	6.8e-15
						-1.67414	-1.51315	8	3	3	118	43	43	11164	0	31731	91668000	9	LLOJ009166-PA	LLOJ009166-PA	>LLOJ009166-PA |protein_coding|Scaffold815:23:9324:-1|gene:LLOJ009166	895	1008	PF12580.11	TPPII	2	114	150	5.8e-44
						-1.24548		3	3	3	184	184	184	2453	0	1165	101120000	11	LLOJ002611-PA	LLOJ002611-PA	>LLOJ002611-PA |protein_coding|Scaffold17:383257:384456:-1|gene:LLOJ002611	23	212	PF00687.24	Ribosomal_L1	4	204	157.85	3e-46
						-1.21765	-1.87849	3	3	3	237	237	237	21655	0	12195	113960000	15	LLOJ002670-PA	LLOJ002670-PA	>LLOJ002670-PA |protein_coding|Scaffold172:25713:26285:-1|gene:LLOJ002670	5	181	PF01725.19	Ham1p_like	1	186	188.01	1.6e-55
						-0.985874	-1.19858	2	2	2	116	116	116	22391	0	29391	202790000	10	LLOJ001625-PA	LLOJ001625-PA	>LLOJ001625-PA |protein_coding|Scaffold1345:20072:21520:1|gene:LLOJ001625	86	184	PF00673.24	Ribosomal_L5_C	1	94	76.3	1.7e-21
						-0.885885	-0.713882	2	2	2	169	169	169	22108	0	1585	133890000	15	LLOJ003196-PA	LLOJ003196-PA	>LLOJ003196-PA |protein_coding|Scaffold197:24128:26328:-1|gene:LLOJ003196	105	193	PF03485.19	Arg_tRNA_synt_N	1	85	79.08	3.1e-22
						-0.839439	-0.30832	3	3	3	101	101	101	48736	0	57329	152240000	12	LLOJ003836-PA	LLOJ003836-PA	>LLOJ003836-PA |protein_coding|Scaffold228:128838:130311:-1|gene:LLOJ003836	2	119	PF00330.23	Aconitase	357	461	132.22	2.9e-38
						-0.791743	-1.2045	4	4	4	17	17	17	48441	0	15045	121740000	16	LLOJ004442-PA	LLOJ004442-PA	>LLOJ004442-PA |protein_coding|Scaffold262:130906:132381:1|gene:LLOJ004442	93	141	PF00415.21	RCC1	2	50	46.33	5.1e-12
-0.835022	-1.14075					-0.629208		3	3	3	354	354	354	14784	0	28965	132360000	9	LLOJ008434-PA	LLOJ008434-PA	>LLOJ008434-PA |protein_coding|Scaffold707:27760:28482:1|gene:LLOJ008434	10	124	PF02136.23	NTF2	1	120	105.04	3.8e-30
						-0.147224		2	2	2	71	71	71	35247	0	32223	31780000	5	LLOJ002416-PA	LLOJ002416-PA	>LLOJ002416-PA |protein_coding|Scaffold1616:16771:33519:1|gene:LLOJ002416	169	295	PF09273.14	Rubis-subs-bind	2	130	78.34	8.5e-22
	-2.3095	-1.54731	-0.379726				-3.73562	3	3	3	27	27	27	17246	0	48023	55628000	11	LLOJ002231-PA	LLOJ002231-PA	>LLOJ002231-PA |protein_coding|Scaffold1538:21887:22415:1|gene:LLOJ002231	28	151	PF00410.22	Ribosomal_S8	2	125	74.36	8.3e-21
							-3.6967	1	1	1	22	22	22	11204	61881	17858	10800000	4	LLOJ005355-PA	LLOJ005355-PA	>LLOJ005355-PA |protein_coding|Scaffold339:40309:56604:1|gene:LLOJ005355	496	573	PF00168.33	C2	2	82	37.3	2.8e-09
		-2.98088	-2.63325				-3.44036	2	2	2	45	45	45	58137	0	50247	49998000	10	LLOJ006842-PA	LLOJ006842-PA	>LLOJ006842-PA |protein_coding|Scaffold50:33339:35763:-1|gene:LLOJ006842	40	379	PF01208.20	URO-D	2	340	425.36	1.8e-127
							-3.28094	4	4	4	47	47	47	1589	0	37557	102980000	15	LLOJ008918-PA	LLOJ008918-PA	>LLOJ008918-PA |protein_coding|Scaffold78:78638:84999:1|gene:LLOJ008918
							-2.45238	3	3	3	53	53	53	48725	63052	19309	50692000	9	LLOJ008515-PA	LLOJ008515-PA	>LLOJ008515-PA |protein_coding|Scaffold716:57492:62108:1|gene:LLOJ008515	30	409	PF03917.20	GSH_synth_ATP	2	278	308.68	5e-92
							-2.33991	2	2	2	91	91	91	6573	0	11809	62638000	7	LLOJ008900-PA	LLOJ008900-PA	>LLOJ008900-PA serine/threonine protein phosphatase 2 alpha|protein_coding|Scaffold778:62536:68522:-1|gene:LLOJ008900	51	242	PF00149.31	Metallophos	2	202	117.33	1.3e-33
							-2.33812	3	3	3	178	178	178	25503	0	32775	183790000	14	LLOJ005369-PA	LLOJ005369-PA	>LLOJ005369-PA |protein_coding|Scaffold34:127886:129833:-1|gene:LLOJ005369	125	195	PF01048.23	PNP_UDP_1	152	222	39.74	3.4e-10
							-2.31593	3	3	3	28	28	28	14458	0	30951	47377000	5	LLOJ001814-PA	LLOJ001814-PA	>LLOJ001814-PA |protein_coding|Scaffold14:365379:370814:-1|gene:LLOJ001814	21	474	PF03999.15	MAP65_ASE1	2	451	365	6.1e-109
							-2.19569	2	2	2	87	87	87	26297	0	57801	36386000	4	LLOJ009737-PA	LLOJ009737-PA	>LLOJ009737-PA |protein_coding|Scaffold92:84418:85266:-1|gene:LLOJ009737	14	239	PF13561.9	adh_short_C2	1	233	191.56	1.7e-56
							-1.96977	4	4	4	327	327	327	1827	0	17121	83788000	11	LLOJ009148-PA	LLOJ009148-PA	>LLOJ009148-PA |protein_coding|Scaffold812:18269:18894:-1|gene:LLOJ009148	17	156	PF01951.19	Archease	1	140	152.25	1.1e-44
							-1.93587	2	2	2	9	9	9	61322	0	43523	28301000	3	LLOJ003979-PA	LLOJ003979-PA	>LLOJ003979-PA |protein_coding|Scaffold236:10782:14519:-1|gene:LLOJ003979	353	440	PF16543.8	DFRP_C	2	85	76.56	1.8e-21
							-1.79531	3	3	2	39	39	26	86189	0	47297	62023000	8	LLOJ009987-PA	LLOJ009987-PA	>LLOJ009987-PA |protein_coding|Scaffold970:9947:23023:-1|gene:LLOJ009987	286	582	PF00648.24	Peptidase_C2	1	299	416.6	5e-125
							-1.67967	4	4	1	164	164	36	29773	0	5163	581930000	24	LLOJ000528-PA;LLOJ002917-PA;LLOJ000793-PA;LLOJ007149-PA;LLOJ000529-PA	LLOJ000528-PA;LLOJ002917-PA;LLOJ000793-PA	>LLOJ000528-PA |protein_coding|Scaffold1083:64:2492:-1|gene:LLOJ000528;>LLOJ002917-PA |protein_coding|Scaffold183:179700:181322:1|gene:LLOJ002917;>LLOJ000793-PA |protein_coding|Scaffold1131:9288:11396:-1|gene:LLOJ000793	41	113	PF00538.22	Linker_histone	1	74	101.27	3e-29
							-1.43881	3	3	3	97	97	97	35847	0	88464	91362000	8	LLOJ004163-PA	LLOJ004163-PA	>LLOJ004163-PA |protein_coding|Scaffold2459:21:8657:-1|gene:LLOJ004163	36	105	PF18360.4	hnRNP_Q_AcD	1	70	102.01	1.5e-29
							-1.10678	4	4	4	253	253	253	27818	0	11479	86087000	12	LLOJ004857-PA	LLOJ004857-PA	>LLOJ004857-PA |protein_coding|Scaffold298:125649:129040:1|gene:LLOJ004857	39	221	PF00625.24	Guanylate_kin	3	181	215.9	3.7e-64
							-1.09127	2	2	2	152	152	152	14487	62189	18315	73548000	8	LLOJ004991-PA	LLOJ004991-PA	>LLOJ004991-PA |protein_coding|Scaffold305:106845:107630:1|gene:LLOJ004991	8	116	PF00179.29	UQ_con	43	139	125.31	1.4e-36
							-0.53755	6	6	6	91	91	91	68089	0	11197	183030000	14	LLOJ003921-PA	LLOJ003921-PA	>LLOJ003921-PA |protein_coding|Scaffold232:59799:62368:1|gene:LLOJ003921	465	547	PF01248.29	Ribosomal_L7Ae	7	90	82.43	1.5e-23
							1.49972	1	1	1	31	31	31	63061	1	-2	190220000	4	LLOJ001971-PA	LLOJ001971-PA	>LLOJ001971-PA |protein_coding|Scaffold1454:66:12496:1|gene:LLOJ001971	195	225	PF00008.30	EGF	1	32	40.43	2.8e-10
