# Supplementary material for: Proteomics analysis of soluble secreted proteins of Lutzomyia longipalpis LL5 cells transfected with a dsRNA viral mimic: insights into cellular defense and repair signals
Source: Front Cell Infect Microbiol. 2025 Sep 11;15:1638505. doi: 10.3389/fcimb.2025.1638505 (PMC12460361; doi:10.3389/fcimb.2025.1638505)
Supplement: Supplementary file 5 [file Table2.xlsx]

## Sheet: 24h
VectorBase Protein IDs	HMM acc	HMM name	Drosophila melanogaster match on STRING (node 1)	STRING definition (node 1)	Predicted Functional Partners (node 2)	KEGG Pathways (nodes 1 and 2)
LLOJ007818-PA	PF04097.17	Nic96
LLOJ001503-PA	PF09172.14	Vit_open_b-sht
LLOJ000349-PA	PF07159.15	CYRIA-B_Rac1-bd
LLOJ009182-PA	PF00085.23	Thioredoxin	Thioredoxin	Thioredoxin-2; Participates in various redox reactions through the reversible oxidation of its active center dithiol to a disulfide and catalyzes dithiol-disulfide exchange reactions. As a reducing substrate of peroxiredoxin 1, thioredoxin 2 is preferred over thioredoxin 1. (106 aa)	Pfas; LSm7	purine metabolism; RNA degradation
LLOJ006560-PA	PF00270.32	DEAD	DEAD	DEAD-box helicase Dbp80; Dead box protein 80 (Dbp80) encodes a putative ATP-dependent RNA helicase (DEAD box helicase), based on sequence similarity to other Dead box proteins, which are involved in mRNA export from the nucleus. (481 aa)
LLOJ007009-PA	PF13848.9	Thioredoxin_6
LLOJ007211-PA	PF08336.14	P4Ha_N	P4Ha_N	P4Ha_N domain-containing protein; Oxidoreductase activity, acting on single donors with incorporation of molecular oxygen, incorporation of two atoms of oxygen; procollagen-proline 4-dioxygenase activity. It is involved in the biological process described with: peptidyl-proline hydroxylation to 4-hydroxy-L-proline; oxidation-reduction process. (453 aa)
LLOJ008855-PA	PF00443.32	UCH	UCH	Ubiquitin carboxyl-terminal hydrolase; Ubiquitin-protein hydrolase is involved both in the processing of ubiquitin precursors and of ubiquitinated proteins. This enzyme is a thiol protease that recognizes and hydrolyzes a peptide bond at the C-terminal glycine of ubiquitin. (227 aa)
LLOJ009742-PA;LLOJ009741-PA	PF01182.23	Glucosamine_iso
LLOJ003997-PA	PF08953.14	DUF1899
LLOJ007789-PA	PF13001.10	Ecm29	Ecm29	Proteasome-associated protein ECM29 homolog; It is involved in the biological process described with: proteasome assembly. (1890 aa)
LLOJ008160-PA	PF01423.25	LSM	LSM	U6 snRNA-associated Sm-like protein LSm1; Probably involved with other LSm subunits in the general process of degradation of mRNAs. (137 aa)	CG9344; me31B; Patr-1; CG6610; LSm7; pcm	RNA degradation
LLOJ005606-PA	PF00017.27	SH2	SH2	Tyrosine-protein phosphatase corkscrew; Required in all receptor tyrosine kinase signaling pathways. Functions downstream of the receptor tyrosine kinase torso, acting in concert with D-Raf via tailless. Also functions downstream of Egfr (epidermal growth factor receptor) and btl (fibroblast growth factor receptor). The SH2 domain suggests that csw effects its role by mediating heteromeric protei…	Gart	purine metabolism
LLOJ008137-PA	PF02995.20	DUF229
LLOJ004575-PA	PF00082.25	Peptidase_S8	Peptidase_S8	Amontillado (amon) encodes a member of the Prohormone Convertase (PC) family of proteolytic enzymes. PCs generally recognize conserved basic amino acid sequences within protein precursors to direct catalysis of specific cleavage. amon product directly cleaves sli protein and may also target the propeptide encoded by Akh. It is also required for the production of bioactive neuropeptide hormones (e…
LLOJ002677-PA	PF00445.21	Ribonuclease_T2	Ribonuclease_T2	Endoribonuclease activity; RNA binding; ribonuclease T2 activity; ribonuclease activity. It is involved in the biological process described with: RNA catabolic process; multicellular organism reproduction; Belongs to the RNase T2 family. (325 aa)
LLOJ003920-PA	PF07933.17	DUF1681
LLOJ008166-PA	PF12796.10	Ank_2
LLOJ004285-PA	PF00171.25	Aldedh
LLOJ007365-PA	PF00579.28	tRNA-synt_1b
LLOJ003528-PA	PF00413.27	Peptidase_M10
LLOJ008434-PA	PF02136.23	NTF2	NTF2	Nuclear transport factor-2 (Ntf-2) is an essential gene regulating nuclear import. It encodes a protein that binds to the nuclear pore protein encoded by DCTN4-p62 and to the product of Ran and regulates the nuclear import of nuclear localization signal containing proteins. (130 aa)
LLOJ009139-PA	PF01433.23	Peptidase_M1	Peptidase_M1	Leukotriene A(4) hydrolase; Metallopeptidase activity; epoxide hydrolase activity; structural constituent of ribosome; zinc ion binding. It is involved in the biological process described with: translation; cellular lipid metabolic process; proteolysis; Belongs to the peptidase M1 family. (684 aa)
LLOJ003270-PA	PF01991.21	vATP-synt_E
LLOJ007623-PA	PF02450.18	LCAT
LLOJ005558-PA	PF00057.21	Ldl_recept_a
LLOJ007808-PA	PF17759.4	tRNA_synthFbeta
LLOJ007841-PA	PF01607.27	CBM_14
LLOJ000616-PA	PF00206.23	Lyase_1	Lyase_1	Adenylosuccinate Lyase (AdSL) encodes a protein that might be a lyase involved in purine nucleotide metabolic process based on orthology; Belongs to the lyase 1 family. Adenylosuccinate lyase subfamily. (481 aa)	Pfas; Gart; CG11089; AdSS	purine metabolism
LLOJ007991-PA	PF00106.28	adh_short	adh_short	Fat body protein 2 (Fbp2) encodes a 256 amino acid protein that accumulates in the larval fat-body at the third larval and pupal stages. The product of Fbp2 is related to the alcohol dehydrogenase encoded by Adh but has no known enzymatic function. The Fbp2-encoded polypeptide contains 20% methionine, whereas there are no methionines in mature polypeptide encoded by Adh, therefore it is thought t…
LLOJ010082-PA	PF00435.24	Spectrin	Spectrin	Spectrin alpha chain; Spectrin is the major constituent of the cytoskeletal network underlying the erythrocyte plasma membrane. It associates with band 4.1 and actin to form the cytoskeletal superstructure of the erythrocyte plasma membrane. Essential for larval survival and development. Stabilizes cell to cell interactions that are critical for the maintenance of cell shape and subcellular organ…
LLOJ003617-PA	PF00254.31	FKBP_C
LLOJ009721-PA	PF04117.15	Mpv17_PMP22
LLOJ003382-PA
LLOJ005342-PA
LLOJ006494-PA	PF00164.28	Ribosom_S12_S23
LLOJ005291-PA	PF01981.19	PTH2	PTH2	Probable peptidyl-tRNA hydrolase 2; The natural substrate for this enzyme may be peptidyl-tRNAs which drop off the ribosome during protein synthesis; Belongs to the PTH2 family. (186 aa)
LLOJ007258-PA	PF00089.29	Trypsin	Trypsin	Peptidase S1 domain-containing protein; Serine-type endopeptidase activity. It is involved in the biological process described with: proteolysis; Belongs to the peptidase S1 family. (258 aa)
LLOJ006761-PA	PF05773.25	RWD
LLOJ003103-PA	PF06071.16	YchF-GTPase_C
LLOJ002524-PA	PF00061.26	Lipocalin	Lipocalin	Glial Lazarillo (GLaz) encodes a lipid binding protein of the Lipocalin family, which are small extracellular proteins with a single-domain beta-barrel structure. It is expressed in subsets of central and peripheral glial cells and in hemocytes. It regulates longevity, stress resistance, and behavior; Belongs to the calycin superfamily. Lipocalin family. (212 aa)
LLOJ001309-PA	PF00083.27	Sugar_tr
LLOJ001361-PA	PF00063.24	Myosin_head			Predicted Functional Partners	Definition
					CG6610	U6 snRNA-associated Sm-like protein LSm5; Plays a role in U6 snRNP assembly and function. Binds to the 3' end of U6 snRNA; Belongs to the snRNP Sm proteins family.
					Pfas	Phosphoribosylformylglycinamidine synthase (Pfas) encodes a phosphoribosylformylglycinamidine synthase, which is an essential enzyme in the pathway for de novo synthesis of the purine nucleotide inosine monophosphate (IMP). IMP is the precursor for purine nucleotides required for nucleic acids, energy transfer, cell signaling, and coenzymes; In the N-terminal section; belongs to the FGAMS family.
					me31B	ATP-dependent RNA helicase me31b; ATP-dependent RNA helicase which is a core component of a variety of ribonucleoprotein complexes (RNPs) that play critical roles in translational repression and mRNA decapping during embryogenesis, oogenesis, neurogenesis and neurotransmission. Recruits core components and translational repressors to some RNP complexes, and mediates RNP aggregation into processin…
					LSm7	Like Sm 7, isoform A; RNA binding. It is involved in the biological process described with: nuclear-transcribed mRNA catabolic process; mRNA splicing, via spliceosome.
					AdSS	Adenylosuccinate synthetase; Plays an important role in the de novo pathway and in the salvage pathway of purine nucleotide biosynthesis. Catalyzes the first committed step in the biosynthesis of AMP from IMP (By similarity). Plays a role in the regulation of adult life span.
					CG11089	RE29555p; IMP cyclohydrolase activity; phosphoribosylaminoimidazolecarboxamide formyltransferase activity. It is involved in the biological process described with: wound healing; 'de novo' IMP biosynthetic process.
					pcm	5'-3' exoribonuclease 1; Pacman (pcm) encodes an exoribonuclease that degrades decapped mRNA. It is involved in epithelial closure, male fertility, apoptosis and growth control.
					Patr-1	Protein associated with topo II related - 1 (Patr-1) encodes a P body component involved in mRNA decapping and regulation of synaptic growth at neuromuscular junctions.
					Gart	Trifunctional purine biosynthetic protein adenosine-3; GART trifunctional enzyme (Gart) encodes a multifunctional enzyme that exhibits phosphoribosylamine-glycine ligase, phosphoribosylformylglycinamidine cyclo-ligase and phosphoribosylglycinamide formyltransferase activities; In the N-terminal section; belongs to the GARS family. In the C-terminal section; belongs to the GART family.
					CG9344	RE43665p; Associated with the spliceosome snRNP U1, U2, U4/U6 and U5.

## Sheet: 48h
VectorBase Protein IDs	HMM acc	HMM name	Drosophila melanogaster match on STRING (node 1)	STRING definition (node 1)	Predicted Functional Partners (node 2)	KEGG Pathways (nodes 1 and 2)
LLOJ004125-PA	PF00962.25	A_deaminase	A_deaminase	Something about silencing 10 (Sas10) encodes a protein belonging to the SAS10 family. It might be a substrate of the RNA deaminase encoded by Adar, which shows an adenosine to inosine (A-to-I) deaminase activity in pre-mRNA transcripts. The noncoding strand of the adjacent gene, Rnp4F, reads through to form a duplex with Sas10 transcripts at their 3'-end to target both transcripts for promiscuous…	Ribosomal_S19; RpS14b; RpS15Aa; RpS14a; RpS24; RpS6; DEAD	Ribosome
LLOJ007784-PA	PF02230.19	Abhydrolase_2	Abhydrolase_2	Abhydrolase domain-containing protein 2; Alpha/beta hydrolase2 (Hydr2) encodes a lipase involved in lipid metabolism; Belongs to the AB hydrolase superfamily. AB hydrolase 4 family. (398 aa)
LLOJ003924-PA	PF01602.23	Adaptin_N	Adaptin_N	Ruby (rb) encodes the beta3-adaptin subunit of the Adaptor protein-3 (AP-3) complex involved in biogenesis of lysosome-related organelles. It is required for regulation of lipid storage, eye pigment biogenesis and the processing of the receptor encoded by N. (1160 aa)	Vps26; Vps5; g
LLOJ000074-PA	PF00106.28	adh_short	adh_short	Fat body protein 2 (Fbp2) encodes a 256 amino acid protein that accumulates in the larval fat-body at the third larval and pupal stages. The product of Fbp2 is related to the alcohol dehydrogenase encoded by Adh but has no known enzymatic function. The Fbp2-encoded polypeptide contains 20% methionine, whereas there are no methionines in mature polypeptide encoded by Adh, therefore it is thought t…
LLOJ003971-PA	PF00406.25	ADK	ADK	Mitogen-activated protein kinase; Nemo (nmo) encodes an atypical proline-directed serine/threonine kinase with roles in numerous developmental processes, including ommatidial rotation/planar cell polarity, retinal specification and neuronal function, and circadian clock speed. It regulates the activity of several signal transduction pathways, including BMP, Wnt, and Notch, and is implicated in fl…	Arm	Wnt signaling pathway
LLOJ003353-PA	PF00490.24	ALAD	ALAD	Delta-aminolevulinic acid dehydratase; Zinc ion binding; porphobilinogen synthase activity. It is involved in the biological process described with: heme biosynthetic process; Belongs to the ALAD family. (327 aa)	Ras; RpL39; SHMT
LLOJ010504-PA	PF03098.18	An_peroxidase	An_peroxidase	Chorion peroxidase; Peroxinectin-like (Pxt) encodes a cycloxygenase-like enzyme that contributes to the synthesis of prostaglandins. Prostaglandins activate G protein-coupled receptor signaling. Its roles include oogenesis, sperm individualization, morphogenesis, nucleolar structure, temporal control of gene expression, and regulation of gene amplification; Belongs to the peroxidase family. XPO s…	Piwi
LLOJ007820-PA;LLOJ008612-PA	PF00514.26	Arm	Arm	Armadillo segment polarity protein; Isoform neural may associate with CadN and participate in the transmission of developmental information. Can associate with alpha- catenin. Isoform cytoplasmic accumulates through wg signaling; arm function in wg signal transduction is required early in development for determination of neuroblast fate. Arm and Abl proteins function cooperatively at adherens jun…	alpha-Cat; SkpF; CG15800; SkpD; SkpC; SkpE; ADK	Hedgehog, TGF-beta, Wnt signaling pathways
LLOJ001254-PA	PF16186.8	Arm_3	Arm_3	Dynein assembly factor 3, axonemal homolog; Required for the assembly of axonemal inner and outer dynein arms; Belongs to the DNAAF3 family. (540 aa)
LLOJ004615-PA	PF12490.11	BCAS3	BCAS3	Breast carcinoma-amplified sequence 3 homolog; Rudhira (rudhira) is expressed in nephrocytes and encodes a protein that regulates macromolecular uptake and clearance by nephrocytes to maintain tissue homeostasis; Belongs to the BCAS3 family. (2075 aa)
LLOJ006980-PA	PF01393.22	Chromo_shadow	Chromo_shadow	Heterochromatin protein 6 (HP6) encodes a chromo shadow domain protein involved in telomere capping. (106 aa)
LLOJ007783-PA	PF00135.31	COesterase	COesterase	COesterase domain-containing protein; Neurexin family protein binding; signaling receptor activity. (603 aa)
LLOJ001231-PA	PF00888.25	Cullin	Cullin	Cullin 6; Ubiquitin-protein transferase activity; ubiquitin protein ligase binding; Belongs to the cullin family. (670 aa)	SkpF; CG15800; SkpD; SkpC; SkpE	Hedgehog, TGF-beta, Wnt signaling pathways
LLOJ008448-PA	PF00270.32	DEAD	DEAD	DEAD-box helicase Dbp80; Dead box protein 80 (Dbp80) encodes a putative ATP-dependent RNA helicase (DEAD box helicase), based on sequence similarity to other Dead box proteins, which are involved in mRNA export from the nucleus. (481 aa)	A_deaminase
LLOJ005041-PA	PF03271.20	EB1	EB1	Eb1, isoform F; Eb1 (Eb1) encodes a microtubule end-binding protein that contributes to organization of the microtubule cytoskeleton. It is involved in chromosome segregation, wound healing and flight behavior. (297 aa)	PCI
LLOJ006277-PA	PF02893.23	GRAM	GRAM	Peptidoglycan-recognition protein SA; Peptidoglycan-recognition protein that plays a key role in innate immunity by binding to peptidoglycans (PGN) of Gram-positive bacteria and activating the Toll pathway upstream of spz activating enzyme SPE. Has no activity against Gram-negative bacteria and fungi. Shows some partial redundancy with PRPGP-SD in Gram-positive bacteria recognition. May act by fo…	dome
LLOJ008886-PA;LLOJ009238-PA	PF00876.21	Innexin	Innexin	Innexin 7 (Inx7) is one out of eight gap junction protein encoding genes in Drosophila. It is expressed in all embryonic epithelia from early to late stages of development and is found in glial and neuronal cells. It is functionally required for embryonic nervous system development; Belongs to the pannexin family. (438 aa)
LLOJ002074-PA	PF01423.25	LSM	LSM	U6 snRNA-associated Sm-like protein LSm1; Probably involved with other LSm subunits in the general process of degradation of mRNAs. (137 aa)	RpL39
LLOJ000595-PA	PF00493.26	MCM	MCM	Mini-chromosome maintenance complex-binding protein; Associated component of the MCM complex that acts as a regulator of DNA replication. Binds to the MCM complex during late S phase and may act by promoting the disassembly of the MCM complex from chromatin (By similarity). (605 aa)
LLOJ006762-PA	PF00149.31	Metallophos	Metallophos	Metallophos domain-containing protein; Hydrolase activity. (300 aa)
LLOJ001063-PA	PF05021.18	NPL4	NPL4	Nuclear protein localization protein 4 homolog; May be part of a complex that binds ubiquitinated proteins and that is necessary for the export of misfolded proteins from the ER to the cytoplasm, where they are degraded by the proteasome. Belongs to the NPL4 family. (652 aa)	Sec63
LLOJ005048-PA	PF10609.12	ParA	ParA	Sodium channel protein para; Mediates the voltage-dependent sodium ion permeability of excitable membranes. Assuming opened or closed conformations in response to the voltage difference across the membrane, the protein forms a sodium-selective channel through which Na(+) ions may pass in accordance with their electrochemical gradient. Belongs to the sodium channel (TC 1.A.1.10) family. Para subfa…
LLOJ002388-PA	PF01399.30	PCI	PCI	PCI domain-containing protein 2 homolog; Required for mRNA export together with Moe. Associates with translationally active polysomes. (395 aa)
LLOJ007319-PA	PF00246.27	Peptidase_M14	Peptidase_M14	Peptidase_M14 domain-containing protein; Zinc ion binding; metallocarboxypeptidase activity. It is involved in the biological process described with: proteolysis. (1430 aa)
LLOJ007781-PA	PF02171.20	Piwi	Piwi	Protein piwi; Acts via the piwi-interacting RNA (piRNA) metabolic process, which mediates the repression of transposable elements during meiosis by forming complexes composed of piRNAs and Piwi proteins and governs the methylation and subsequent repression of transposons. Directly binds piRNAs, a class of 24 to 30 nucleotide RNAs that are generated by a Dicer-independent mechanism and are primari…	An_peroxidase
LLOJ002886-PA	PF04845.16	PurA	PurA	Puratrophin-1-like, isoform A; Puratrophin-1-like (Pura) encodes a RhoGEF involved in leg morphogenesis, neuron morphogenesis, and locomotor rhythm regulation. (1904 aa)
LLOJ001554-PA;LLOJ001555-PA;LLOJ006894-PA;LLOJ006891-PA;LLOJ006895-PA	PF00071.25	Ras	Ras	Inosine-5'-monophosphate dehydrogenase; Catalyzes the conversion of inosine 5'-phosphate (IMP) to xanthosine 5'-phosphate (XMP), the first committed and rate-limiting step in the de novo synthesis of guanine nucleotides, and therefore plays an important role in the regulation of cell growth. (590 aa)	sta; SH2; RpL35; SHMT; RpS6; eEF5; RpL12; dome; STAT_bind; ALAD
LLOJ009022-PA	PF00831.26	Ribosomal_L29	Ribosomal_L29	60S ribosomal protein L29; Chromatin binding; structural constituent of ribosome. It is involved in the biological process described with: cytoplasmic translation; Belongs to the eukaryotic ribosomal protein eL29 family. (76 aa)	RpL22; RpL36; sta; RpL35; RpL17; RpS14a; RpS14b; RpS6; eEF5; RpS15Aa; RpS10b; RpL37a; RpL28; RpL23; RpL39; RpL19; RpL8; RpS24; RpL12; Ribosomal_L6	Ribosome
LLOJ008457-PA	PF00347.26	Ribosomal_L6	Ribosomal_L6	Ribosomal protein L6, isoform B; RNA binding; structural constituent of ribosome. It is involved in the biological process described with: cytoplasmic translation; ribosomal large subunit assembly. (262 aa)	RpL22; RpL36; sta; RpL35; RpL17; RpS14a; RpS14b; RpS6; eEF5; RpS15Aa; RpS10b; RpL37a; RpL28; RpL23; RpL39; RpL19; RpL8; RpS24; RpL12; Ribosomal_S19; Ribosomal_L29;	Ribosome
LLOJ009767-PA	PF00203.24	Ribosomal_S19	Ribosomal_S19	Ribosomal RNA small subunit methyltransferase NEP1; S-adenosyl-L-methionine-dependent pseudouridine N(1)- methyltransferase that methylates a pseudouridine in 18S rRNA. Involved the biosynthesis of the hypermodified N1-methyl-N3-(3-amino-3- carboxypropyl) pseudouridine (m1acp3-Psi) conserved in eukaryotic 18S rRNA. Has also an essential role in 40S ribosomal subunit biogenesis independent on its …	Ribosomal_L6; RpS15Aa; RpS14a; RpS14b; RpS24; RpS6; A_deaminase	Ribosome
LLOJ007031-PA	PF00940.22	RNA_pol	RNA_pol	TATA binding protein (Tbp) encodes a basal transcription factor required at most RNA Pol I and Pol II-transcribed genes. Traditionally thought to be recruited only to TATA box containing promoters, recent work shows that promoters with very weak TATA box consensus sequences also recruit the product of Tbp as a part of the multisubunit TFIID basal transcription factor or via the SAGA histone acety…	RpL19; Taf6; e(y)1
LLOJ002546-PA;LLOJ000739-PA	PF02889.19	Sec63	Sec63	Secretory 63; Protein transmembrane transporter activity; RNA binding. It is involved in the biological process described with: SRP-dependent cotranslational protein targeting to membrane; posttranslational protein targeting to endoplasmic reticulum membrane; posttranslational protein targeting to membrane, translocation. (753 aa)	NPL4	Protein processing in endoplasmic reticulum
LLOJ000845-PA	PF01403.22	Sema	Sema	Receptor-type guanylate cyclase Gyc76C; Guanylate cyclase involved in the production of the second messenger cGMP. Acts as a receptor for the NPLP1-4 peptide and modulates the innate immune IMD pathway in response to salt stress by inducing nuclear translocation of NF-kappa-B protein Rel which leads to increased expression of the antimicrobial peptide diptericin. Plays a role in Sema-1a-mediated …
LLOJ005606-PA	PF00017.27	SH2	SH2	Tyrosine-protein phosphatase corkscrew; Required in all receptor tyrosine kinase signaling pathways. Functions downstream of the receptor tyrosine kinase torso, acting in concert with D-Raf via tailless. Also functions downstream of Egfr (epidermal growth factor receptor) and btl (fibroblast growth factor receptor). The SH2 domain suggests that csw effects its role by mediating heteromeric protei…	Ras
LLOJ008683-PA	PF00464.22	SHMT	SHMT	Serine hydroxymethyl transferase (Shmt) encodes a conserved pyridoxal phosphate-containing enzyme that converts serine into glycine and N5,N10-methylentetrahydrofolate. This reaction represents a major source for activated C1 units and tetrahydrofolate-mediated C1 metabolism; Belongs to the SHMT family. (537 aa)	RpL35; RpL39; eEF5; ALAD; RpL8; Ras
LLOJ007427-PA	PF02864.18	STAT_bind	STAT_bind	Unpaired 3 (upd3) encodes a "cytokine" (secreted protein) of the Unpaired family that can bind and activate the JAK-STAT receptor encoded by dome. It is induced in hemocytes or in the intestine upon damage to regulate the repair response in these tissues through JAK-STAT activation. (401 aa)	dome; Ras
LLOJ001114-PA	PF00089.29	Trypsin	Trypsin	Peptidase S1 domain-containing protein; Serine-type endopeptidase activity. It is involved in the biological process described with: proteolysis; Belongs to the peptidase S1 family. (258 aa)
LLOJ000703-PA	PF03635.20	Vps35	Vps35	Vacuolar protein sorting 35 (Vps35) encodes a component of the retromer complex that acts to recycle membrane proteins to the Golgi or plasma membrane from endocytosed vesicles. (822 aa)	Vps26; Vps5
LLOJ006084-PA	PF09325.13	Vps5	Vps5	Sorting nexin 1, isoform A; Phosphatidylinositol-3-phosphate binding; phosphatidylinositol binding. It is involved in the biological process described with: intracellular protein transport; endocytosis; retrograde transport, endosome to Golgi; early endosome to Golgi transport. (458 aa)	Vps26; Vps35; Adaptin_N
LLOJ000728-PA	PF13414.9	TPR_11
LLOJ004145-PA	PF12478.11	DUF3697			Predicted Functional Partners	Definition
LLOJ000849-PA	PF09088.14	MIF4G_like			alpha-Cat	Catenin alpha; Associates with the cytoplasmic domain of a variety of cadherins. The association of catenins to cadherins produces a complex which is linked to the actin filament network, and which seems to be of primary importance for cadherins cell-adhesion properties.
LLOJ001002-PA					RpL22	Ribosomal protein L22 (RpL22) encodes a member of the eukaryotic ribosomal protein eL22 family. It is ubiquitously expressed, forms part of the large ribosomal subunit and is involved in protein synthesis.
LLOJ007818-PA	PF04097.17	Nic96			RpL36	60S ribosomal protein L36; Component of the large ribosomal subunit.
LLOJ000640-PA	PF12030.11	DUF3517			sta	40S ribosomal protein SA; Required for the assembly and/or stability of the 40S ribosomal subunit. Required for the processing of the 20S rRNA- precursor to mature 18S rRNA in a late step of the maturation of 40S ribosomal subunits. Required during oogenesis and imaginal development. Belongs to the universal ribosomal protein uS2 family.
LLOJ009561-PA					Vps26	Vacuolar protein sorting-associated protein 26; Component of the retromer complex which acts in conjunction with wingless (wg) and clathrin-mediated endocytosis to sustain a wntless (wls) traffic loop. This loop encompasses the Golgi, the cell surface, an endocytic compartment and a retrograde route leading back to the Golgi, thereby enabling wls to direct wg secretion. The hh and dpp signaling p…
LLOJ006170-PA	PF08367.14	M16C_assoc			RpL35	Ribosomal protein L35, isoform A; mRNA binding; structural constituent of ribosome. It is involved in the biological process described with: cytoplasmic translation; maturation of LSU-rRNA from tricistronic rRNA transcript (SSU-rRNA, 5.8S rRNA, LSU-rRNA); translation.
LLOJ000412-PA	PF01798.21	Nop			RpL17	60S ribosomal protein L17; Structural constituent of ribosome. It is involved in the biological process described with: cytoplasmic translation; Belongs to the universal ribosomal protein uL22 family.
LLOJ008176-PA	PF18293.4	Caprin-1_dimer			RpS14a	40S ribosomal protein S14a; Small ribosomal subunit rRNA binding; structural constituent of ribosome; mRNA 5'-UTR binding. It is involved in the biological process described with: cytoplasmic translation; maturation of SSU-rRNA from tricistronic rRNA transcript (SSU-rRNA, 5.8S rRNA, LSU-rRNA); translation; ribosomal small subunit assembly; Belongs to the universal ribosomal protein uS11 family.
LLOJ006224-PA	PF01199.21	Ribosomal_L34e			RpS14b	mRNA 5'-UTR binding; structural constituent of ribosome; small ribosomal subunit rRNA binding. It is involved in the biological process described with: maturation of SSU-rRNA from tricistronic rRNA transcript (SSU-rRNA, 5.8S rRNA, LSU-rRNA); cytoplasmic translation; ribosomal small subunit assembly; translation.
LLOJ003032-PA	PF00493.26	MCM			RpS6	40S ribosomal protein S6; May play an important role in controlling cell growth and proliferation through the selective translation of particular classes of mRNA.
LLOJ006396-PA
LLOJ007440-PA;LLOJ001410-PA	PF01926.26	MMR_HSR1
LLOJ007535-PA;LLOJ003666-PA;LLOJ003073-PA
LLOJ000936-PA	PF01395.25	PBP_GOBP
LLOJ005629-PA	PF02781.19	G6PD_C
LLOJ000511-PA;LLOJ003788-PA	PF16529.8	Ge1_WD40
LLOJ010076-PA
LLOJ004096-PA	PF02867.18	Ribonuc_red_lgC
LLOJ002791-PA	PF01965.27	DJ-1_PfpI
LLOJ007425-PA	PF18150.4	DUF5600
LLOJ005743-PA	PF13574.9	Reprolysin_2
LLOJ007003-PA;LLOJ007002-PA	PF00076.25	RRM_1
LLOJ004988-PA	PF01564.20	Spermine_synth
LLOJ006298-PA
LLOJ003609-PA	PF05958.14	tRNA_U5-meth_tr
LLOJ010534-PA;LLOJ010538-PB	PF02798.23	GST_N
LLOJ005056-PA
gi|722824770|tpg|DAA64664.1|;LLOJ009702-PA	PF19745.2	FUT8_N_cat
LLOJ000576-PA	PF01532.23	Glyco_hydro_47
LLOJ002140-PA	PF14443.9	DBC1
LLOJ007378-PA
LLOJ008190-PA	PF18420.4	CSN4_RPN5_eIF3a
LLOJ008049-PA	PF03476.19	MOSC_N
LLOJ003862-PA	PF02847.20	MA3
LLOJ001648-PA
LLOJ005588-PA	PF00388.22	PI-PLC-X
LLOJ005693-PA	PF13499.9	EF-hand_7
LLOJ002154-PA	PF01237.21	Oxysterol_BP
LLOJ001894-PA	PF00076.25	RRM_1
LLOJ006313-PA;LLOJ003328-PA	PF06079.14	Apyrase
LLOJ002667-PA	PF00035.29	dsrm
gi|157674471|gb|ABV60331.1|;LLOJ006708-PA	PF15868.8	MBF2
LLOJ003545-PA	PF00069.28	Pkinase
LLOJ004535-PA	PF09440.13	eIF3_N
LLOJ008236-PA	PF14572.9	Pribosyl_synth
LLOJ002614-PA	PF00834.22	Ribul_P_3_epim
LLOJ004419-PA	PF07679.19	I-set
LLOJ002461-PA	PF12799.10	LRR_4
LLOJ008380-PA	PF09141.13	Talin_middle
LLOJ001201-PA;LLOJ004354-PA
LLOJ002693-PA
