# Supplementary material for: Proteomics analysis of soluble secreted proteins of Lutzomyia longipalpis LL5 cells transfected with a dsRNA viral mimic: insights into cellular defense and repair signals
Source: Front Cell Infect Microbiol. 2025 Sep 11;15:1638505. doi: 10.3389/fcimb.2025.1638505 (PMC12460361; doi:10.3389/fcimb.2025.1638505)
Supplement: Supplementary file 6 [file Table3.xlsx]

## Sheet: Color - Fold change
Study	VectorBase ID	Protein Name	Fold change at 24h	Fold change at 48h
Complete secretome	LLOJ004656	Scramblase	8.7319	-6.19259
Complete secretome	LLOJ004534	Prefoldin	5.37732	0			Color legend:
Complete secretome	LLOJ000900	FKBP	5.13504	0			Yellow highlight	proteins present in soluble fraction (current study) and in complete secretome (Martins-da-Silva et al. 2018)
Complete secretome	LLOJ007659	coatomer delta subunit	4.82019	-6.83888			Red gradient	color gradient usend in the network figure for upregulated proteins
Soluble fraction	LLOJ003719	Fasciclin	4.48879	2.83428			Blue gradient	color gradient usend in the network figure for upregulated proteins
Complete secretome	LLOJ003590	programmed cell death protein 6/Juvenile hormone-inducible protein	4.42831	-2.47411			Grey highligh	proteins without fold change values
Complete secretome	LLOJ004694	adenylosuccinate lyase	3.95606	-1.29637
Complete secretome	LLOJ008738	RNA binding protein 8A	3.89433	0
Complete secretome	LLOJ003926	Kinesin	3.62921	-0.0695246
Soluble fraction	LLOJ002783	unknow	3.42879	5.01628
Soluble fraction	LLOJ000150	unknow	3.09049	3.85381
Soluble fraction	LLOJ008611	Peptidase_S10	2.90832	1.40778
Complete secretome	LLOJ001290	Piruvate Kinase	2.88157	0.0957297
Complete secretome	LLOJ001980	carboxylesterase, beta esterase	2.80701	5.74938
Complete secretome	LLOJ009569	protein canopy 4	2.72631	0.373501
Complete secretome	LLOJ002439	barrier-to-autointegration factor	2.64781	-1.16727
Complete secretome	LLOJ004461	glutathione S-transferase	2.60492	-0.43614
Soluble fraction	LLOJ007210	Ceramidase_alk	2.5953	1.63248
Complete secretome	LLOJ003612	proteasome subunit alpha 3	2.45217	0.665616
Soluble fraction	LLOJ008853	Rap_GAP	2.43408	1.33881
Soluble fraction	LLOJ006041	Glyco_hydro_18	2.36774	2.43276
Complete secretome	LLOJ008657	RNA exonuclease 1	2.31981	-1.59223
Soluble fraction	LLOJ008627	unknow	2.1987	2.61509
Complete secretome	LLOJ009981	Juvenile hormone-inducible protein	2.12057	-8.21432
Complete secretome	LLOJ001526	proteasome subunit alpha 2	2.11452	0.622027
Complete secretome	LLOJ010076	unknow	2.08738	0.786699
Complete secretome	LLOJ005433	phosphoglycerate mutase	2.06952	-4.86454
Soluble fraction	LLOJ003807	SapA	2.04683	-0.472497
Soluble fraction	AAF78901	A_deaminase	2.03711	2.04461
Complete secretome	LLOJ000284	ubiquitin-activating enzyme E1	1.88015	-1.74292
Complete secretome	LLOJ002357	adenylyl cyclase-associated protein 1	1.842	-0.193897
Complete secretome	LLOJ000706	serpin	1.83184	0
Complete secretome	LLOJ009037	glutathione S-transferase (GSTS1)	1.83014	-0.115718
Soluble fraction	LLOJ008037	Trypsin	1.75059	2.13829
Soluble fraction	LLOJ007577	VWD	1.72643	1.77539
Complete secretome	LLOJ003971	UMP-CMP kinase	1.71879	0.631909
Complete secretome	LLOJ003779	proteasome subunit beta type 4	1.70192	-0.347533
Complete secretome	LLOJ009761	40S ribosomal protein S28-like protein	1.67582	9.01538
Soluble fraction	LLOJ000702	Peptidase_C1	1.67387	1.42786
Soluble fraction	LLOJ006317	Peptidase_M28	1.64559	0.818783
Complete secretome	LLOJ004479	prostaglandin E synthase 3-like	1.62305	0.545076
Complete secretome	LLOJ001992	transcription factor SPT20 homolog	1.60672	-0.911364
Complete secretome	LLOJ005520	transitional endoplasmic reticulum ATPase TER94	1.52325	-0.052701
Soluble fraction	LLOJ004160	Ig_3	1.48413	1.4519
Complete secretome	LLOJ007339	HSP 70 C	1.47393	0.0549764
Complete secretome	LLOJ003531	matrix metalloproteinase	1.47059	0.334497
Soluble fraction	LLOJ001447	Melibiase_2	1.43746	1.15588
Soluble fraction	LLOJ009644	Peptidase_C1	1.43613	1.1029
Soluble fraction	LLOJ003652	EF1_GNE	1.43171	1.48687
Complete secretome	LLOJ000114	iron/zinc purple acid phosphatase-like protein	1.42591	0
Complete secretome	LLOJ007340	eukaryotic translation initiation factor 5A	1.39292	1.35619
Soluble fraction	LLOJ002686	Laminin_N	1.39198	0.260209
Complete secretome	LLOJ006559	myosuppressin receptor (GPRmys2)	1.33549	-0.00734236
Complete secretome	LLOJ004058	histidine triad nucleotide-binding protein 1-like	1.32155	0.718746
Soluble fraction	LLOJ006405	Laminin_N	1.30888	0.663567
Complete secretome	LLOJ009396	histone-lysine N-methyltransferase eggless	1.27698	0.642458
Complete secretome	LLOJ009531	eukaryotic initiation factor 4a	1.26218	-0.619028
Complete secretome	LLOJ005262	AP-2 complex subunit alpha	1.25989	2.16828
Complete secretome	LLOJ003593	zinc finger protein ZPR1	1.23665	0.425717
Complete secretome	LLOJ000319	tyrosine--tRNA ligase	1.22719	1.34694
Complete secretome	LLOJ001624	ubiquitin carboxyl-terminal hydrolase	1.20341	0.299613
Complete secretome	LLOJ001099	PA-like protein	1.20087	-1.2396
Complete secretome	LLOJ001686	proteasome subunit alpha type 6	1.19844	0
Complete secretome	LLOJ004724	40S ribosomal protein S12	1.195	-0.229433
Complete secretome	LLOJ008719	transaldolase	1.1944	-3.44538
Complete secretome	LLOJ009449	glyoxalase 1	1.19222	-1.074
Soluble fraction	LLOJ008279	Serpin	1.17376	1.63697
Complete secretome	LLOJ005914	proteasome subunit beta	1.15258	0.131768
Complete secretome	LLOJ004123	15 kDa selenoprotein	1.1476	4.37418
Soluble fraction	LLOJ008960	unknow	1.14283	1.00582
Complete secretome	LLOJ003917	La protein homolog	1.13488	0.928776
Complete secretome	LLOJ005822	40S ribosomal protein SA	1.12367	-2.4227
Complete secretome	LLOJ007890	chaperonin	1.11459	-1.95016
Complete secretome	LLOJ005039	programmed cell death 5	1.11098	0.0309136
Soluble fraction	AAN71763	Glyco_hydro_18	1.10841	1.48511
Complete secretome	LLOJ005281	Histone H2A.V	1.10416	-8.29685
Complete secretome	LLOJ001289	pyruvate kinase	1.08492	-0.291396
Complete secretome	LLOJ005451	polyadenylate-binding protein 1-like isoform X1	1.07125	-1.62616
Complete secretome	LLOJ000326	tubulin beta chain	1.05151	-1.79432
Complete secretome	LLOJ008859	hsc70-interacting protein 1-like	1.05009	-0.406266
Complete secretome	LLOJ001890	transcription factor BTF3	1.03595	-8.62602
Soluble fraction	LLOJ007240	Peptidase_C1	0.997993	0.889092
Complete secretome	LLOJ004308	triosephosphate isomerase	0.987875	-0.914058
Complete secretome	LLOJ008853	signal-induced proliferation-associated protein 1	0.987418	-0.248828
Complete secretome	LLOJ010023	thymosin	0.979115	-0.940324
Soluble fraction	LLOJ008844	Serpin	0.972292	0.156747
Complete secretome	LLOJ009911	eukaryotic translation initiation factor 4B	0.972271	0.365768
Complete secretome	LLOJ008928	utp-glucose-1-phosphate uridylyltransferase 2	0.963781	-0.377059
Complete secretome	LLOJ001625	60S ribosomal protein L11	0.958965	-1.70438
Complete secretome	LLOJ000216	proteasome subunit beta type-2	0.935706	-6.63144
Complete secretome	LLOJ008460	peroxiredoxin 1	0.933631	-2.09564
Complete secretome	LLOJ008981	elongation factor 1-alpha	0.918024	0.368725
Soluble fraction	LLOJ003132	unknow	0.90956	1.5937
Soluble fraction	LLOJ000900	FKBP_C	0.905449	0.920704
Soluble fraction	LLOJ007460	tRNA-synt_2	0.894157	1.12167
Complete secretome	LLOJ003617	12 kDa FK506-binding protein	0.8837	1.29304
Complete secretome	LLOJ002936	proteasome subunit alpha type 1	0.878645	-1.08717
Complete secretome	LLOJ008861	T-complex protein 1 subunit beta	0.878068	-2.41875
Complete secretome	LLOJ003036	nascent polypeptide-associated complex subunit alpha	0.876916	0.00850129
Complete secretome	LLOJ003652	elongation factor 1 delta	0.859024	-0.0402253
Complete secretome	LLOJ008678	Phosphoglycerate kinase	0.853429	-1.15722
Complete secretome	LLOJ000608	hexokinase	0.849876	0.879201
Soluble fraction	LLOJ007145	Adaptin_N	0.847165	0.520366
Complete secretome	LLOJ009052	Lipocalin	0.831543	1.85487
Complete secretome	LLOJ003812	DNA replication ATP-dependent helicase/nuclease DNA2	0.824619	0.604659
Complete secretome	LLOJ002785	serine--tRNA ligase, cytoplasmic	0.812548	-0.413246
Complete secretome	LLOJ003941	moesin/ezrin/radixin homolog 1	0.8026	5.05389
Soluble fraction	LLOJ007578	Pacifastin_I / hemocytin	0.802289	2.93253
Complete secretome	LLOJ004462	Glutathione S transferase	0.788549	0.454271
Complete secretome	LLOJ001225	annexin B11 isoform X1	0.778546	-1.73336
Complete secretome	LLOJ001447	alpha-N-acetylgalactosaminidase	0.766359	0.172305
Complete secretome	LLOJ007279	spaghetti squash	0.753926	-0.458833
Complete secretome	LLOJ000794	Histone H3	0.752538	-10.3079
Complete secretome	LLOJ005078	myosin light chain cytoplasmic	0.736256	-1.54074
Complete secretome	LLOJ004435	chaperonin	0.735853	-1.54538
Complete secretome	LLOJ001002	unknow	0.724363	3.51176
Complete secretome	LLOJ007938	thioredoxin reductase 1	0.717713	-0.552062
Soluble fraction	LLOJ007761	Peptidase_M14	0.71673	1.77339
Complete secretome	LLOJ000823	methionine aminopeptidase 2	0.701616	-5.52177
Complete secretome	LLOJ009268	RNA exonuclease 1	0.697963	-9.00883
Complete secretome	LLOJ004857	guanylate kinase	0.695648	-0.692952
Complete secretome	LLOJ004775	40S ribosomal protein S10b	0.690981	1.15906
Complete secretome	LLOJ000130	tubulin alpha chain	0.673545	-0.892797
Complete secretome	LLOJ003398	enolase-phosphatase e-1	0.669635	1.07114
Soluble fraction	LLOJ003089	Peptidase_M16_M	0.658033	0.453536
Complete secretome	LLOJ000416	echinoderm microtubule-associated protein-like	0.64483	2.30794
Complete secretome	LLOJ008960	apolipoprotein D	0.644662	-7.23914
Complete secretome	LLOJ002693	unknow	0.632399	-7.57172
Complete secretome	LLOJ008844	serine protease inhibitor 4	0.630426	-0.99522
Complete secretome	LLOJ001899	S-phase kinase-associated protein 1	0.618217	1.19469
Complete secretome	LLOJ009332	actin 88F	0.581365	0.551217
Complete secretome	LLOJ004907	Gelsolin	0.574369	0.61951
Complete secretome	LLOJ007234	elongation factor 1-beta	0.570782	0.890353
Complete secretome	LLOJ009869	fasciclin-2	0.568866	0
Complete secretome	LLOJ005278	SPARC	0.564264	-4.03638
Complete secretome	LLOJ004537	importin beta-4	0.560146	0
Complete secretome	LLOJ009957	scavenger receptor class C	0.549023	0.156758
Complete secretome	LLOJ001505	plasminogen activator inhibitor 1 RNA-binding protein-like	0.545999	0.292429
Complete secretome	LLOJ006059	proteasome subunit beta type	0.544448	-0.0447358
Complete secretome	LLOJ001775	serpin B6	0.534431	-0.400414
Complete secretome	LLOJ008714	E3 ubiquitin-protein ligase XIAP	0.520452	-0.807147
Complete secretome	LLOJ002484	clathrin heavy chain	0.520206	-2.21083
Complete secretome	LLOJ010025	Regucalcin	0.519752	0.398708
Complete secretome	LLOJ007578	hemocytin	0.512584	5.66139
Complete secretome	LLOJ010108	glycyl-tRNA synthetase	0.509325	0.341934
Complete secretome	LLOJ002211	actin-depolymerizing factor 1	0.501108	-0.444488
Complete secretome	LLOJ009243	phospholipid hydroperoxide glutathione peroxidase 1	0.500567	-0.602331
Complete secretome	LLOJ010018	aldo-keto reductase	0.494143	0.194281
Complete secretome	LLOJ008333	Mitogen-activated protein kinase kinase kinase 7	0.493773	-1.47074
Complete secretome	LLOJ001760	pom1	0.488607	-7.57557
Complete secretome	LLOJ009854	GPRstn (toll-like)	0.486673	-5.97335
Complete secretome	LLOJ009644	cathepsin	0.470302	0.295687
Soluble fraction	LLOJ001584	unknow	0.465282	-1.1917
Complete secretome	LLOJ009916	60S acidic ribosomal protein P0-	0.461336	-0.967667
Soluble fraction	LLOJ007218	tRNA-synt_1	0.453917	0.99308
Complete secretome	LLOJ008790	repressor splicing factor 1	0.451026	10.2903
Complete secretome	LLOJ008432	Multifunctional protein ADE2	0.449612	1.93821
Complete secretome	LLOJ004493	ribosomal protein S3	0.445903	-2.93141
Complete secretome	LLOJ004093	unknow	0.443201	0
Complete secretome	LLOJ001263	rab GDP dissociation inhibitor alpha	0.442533	-0.30436
Complete secretome	LLOJ007632	beta-1 tubulin	0.429498	-2.06711
Complete secretome	LLOJ009985	T-complex protein 1 subunit gamma [	0.410591	-2.52279
Complete secretome	LLOJ005753	aspartate aminotransferase	0.405285	-4.19354
Complete secretome	LLOJ007043	heterogeneous nuclear ribonucleoprotein [	0.376492	1.49734
Complete secretome	LLOJ002282	chordin-like protein 2	0.367841	8.2551
Complete secretome	LLOJ008594	superoxide dismutase	0.366356	2.9894
Complete secretome	LLOJ007480	collagen alpha-1(IV) chain	0.365987	-4.22263
Complete secretome	LLOJ007786	calmodulin-2/4-like	0.362977	-0.45285
Complete secretome	LLOJ009657	60S acidic ribosomal protein P2	0.361255	4.93792
Complete secretome	LLOJ009307	eukaryotic translation initiation factor 3 subunit B	0.355908	-8.05917
Soluble fraction	LLOJ007043	RRM_1	0.353115	0.864362
Complete secretome	LLOJ007240	cathepsin L	0.348448	0.462601
Soluble fraction	LLOJ006593	Dynamin_M	0.345988	1.04691
Complete secretome	LLOJ001213	heat shock 70 kDa protein cognate 2	0.338552	-0.799092
Complete secretome	LLOJ007261	myosin heavy chain	0.330523	-1.04352
Soluble fraction	LLOJ005362	Piwi	0.327146	0.278294
Soluble fraction	LLOJ000104	Proteasome	0.314529	-1.40132
Complete secretome	LLOJ000880	14-3-3 protein zeta	0.306376	3.55851
Complete secretome	LLOJ009131	SH3 domain-binding glutamic acid-rich protein	0.301825	4.09097
Complete secretome	LLOJ000883	coactosin-like protein [	0.283457	2.02494
Complete secretome	LLOJ008576	ferritin heavy chain	0.269063	-3.86045
Complete secretome	LLOJ004815	myophilin	0.258434	-0.0292998
Complete secretome	LLOJ003132	beta-mannosidase	0.256192	-6.0806
Complete secretome	LLOJ000116	T-complex protein 1 subunit zeta	0.251139	-2.26428
Complete secretome	LLOJ007747	transmembrane protease serine 9-like	0.241814	-0.965954
Complete secretome	LLOJ000715	transcription factor btf3	0.239604	0.261213
Complete secretome	LLOJ009002	proteasome subunit alpha type 4	0.231802	-8.7526
Complete secretome	LLOJ002108	elongation factor 2	0.22721	0.709472
Complete secretome	LLOJ007174	cyclophilin-like protein	0.224367	0.714023
Complete secretome	LLOJ006446	glia maturation factor beta	0.220883	-0.469554
Complete secretome	LLOJ004160	papilin	0.209554	0.469468
Complete secretome	LLOJ000006	Chitinase	0.195697	-0.812481
Complete secretome	LLOJ003411	tubulin-specific chaperone A	0.188042	-7.84321
Complete secretome	LLOJ001720	calreticulin	0.179765	1.83362
Complete secretome	LLOJ009018	insulin-like growth factor-binding protein complex acid labile subunit	0.178747	-7.95891
Complete secretome	LLOJ004650	ef-hand protein nucb1	0.163976	-1.96846
Complete secretome	LLOJ003329	lysosomal aspartic protease	0.141806	-0.481524
Soluble fraction	LLOJ006107	WD40_4	0.130043	1.38878
Complete secretome	LLOJ004934	unknow	0.125251	0.367338
Complete secretome	LLOJ007258	serine protease 42	0.11969	-0.26075
Complete secretome	LLOJ003807	saposin	0.119013	-0.274819
Complete secretome	LLOJ001538	serpin B3-like	0.115394	-1.69889
Complete secretome	LLOJ007577	hemocytin	0.115357	0.871538
Complete secretome	LLOJ003112	Fructose-bisphosphate aldolase	0.110717	0.00559116
Complete secretome	LLOJ008986	nuclease domain-containing protein	0.110292	-1.20427
Complete secretome	LLOJ005862	Hsp70/Hsp90 organizing protein homolog	0.103975	1.47868
Complete secretome	LLOJ006842	uroporphyrinogen decarboxylase	0.10055	-0.834198
Soluble fraction	LLOJ008861	Cpn60_TCP1	0.100135	-0.666516
Complete secretome	LLOJ004968	cathepsin F like protease	0.0990995	1.47484
Complete secretome	LLOJ008028	chloride intracellular channel exc-4	0.0989408	-8.91571
Complete secretome	LLOJ009789	eukaryotic peptide chain release factor GTP-binding subunit ERF3A	0.0843822	0
Complete secretome	LLOJ000278	pacifastin light chain	0.0754894	0
Complete secretome	LLOJ004224	heat shock protein 83	0.0749945	0.972593
Complete secretome	LLOJ000277	galectin	0.073947	-8.29199
Complete secretome	LLOJ009335	28 kDa heat- and acid-stable phosphoprotein	0.065406	-0.261431
Complete secretome	LLOJ009367	ATP-citrate synthase	0.0601717	-1.08894
Soluble fraction	LLOJ002452	Sec23_trunk	0.0562776	1.20428
Complete secretome	LLOJ006821	heat shock cognate 70	0.0527976	0.665743
Complete secretome	LLOJ000787	isoleucyl tRNA synthetase	0.0515496	-0.880798
Complete secretome	LLOJ002072	salivary apyrase	0.0515475	-1.24032
Complete secretome	LLOJ008279	serine protease inhibitor	0.0364421	-6.23178
Complete secretome	LLOJ000219	enolase	0.023292	-0.402169
Complete secretome	LLOJ007481	collagen alpha-2(IV) chain	0.0198038	3.02506
Complete secretome	LLOJ001484	PAX3- and PAX7-binding protein 1	0.0159522	-1.1955
Complete secretome	LLOJ004619	acyl-CoA-binding protein [	0.0156104	-1.87346
Complete secretome	LLOJ009754	ATP synthase alpha subunit vacuolar	0.00741537	-1.57695
Complete secretome	LLOJ003101	heat shock 70 kDa protein cognate 5	0	9.61891
Complete secretome	LLOJ008282	Actin-interacting protein 1	0	9.24045
Complete secretome	LLOJ003997	coronin-6	0	9.0234
Complete secretome	LLOJ003616	coracle	0	8.75565
Complete secretome	LLOJ000811	eukaryotic translation initiation factor 3	0	8.14954
Complete secretome	LLOJ009182	glutaredoxin	0	7.96214
Complete secretome	LLOJ002102	glutamate carboxypeptidase	0	5.40268
Complete secretome	LLOJ003606	putative glutamine--tRNA ligase	0	3.52976
Complete secretome	LLOJ004960	zinc finger protein on ecdysone puffs	0	3.24079
Soluble fraction	LLOJ007841	CBM_14	0	3.12174
Soluble fraction	LLOJ009307	eIF2A	0	2.87306
Soluble fraction	LLOJ004575	Peptidase_S8	0	2.48699
Soluble fraction	LLOJ003528	Peptidase_M10	0	2.26695
Soluble fraction	LLOJ000811	eIF-3_zeta	0	1.83095
Soluble fraction	LLOJ008137	DUF229	0	1.8273
Complete secretome	LLOJ002340	Elongation factor 1-alpha	0	1.57766
Soluble fraction	LLOJ006079	Laminin_B	0	1.51636
Soluble fraction	LLOJ007220	Anticodon_1	0	1.32841
Soluble fraction	LLOJ003997	DUF1899	0	1.01873
Soluble fraction	LLOJ003590	EcKL	0	1.0066
Soluble fraction	LLOJ004049	Glyco_transf_20	0	0.9719
Complete secretome	LLOJ002450	peroxisomal biogenesis factor 19	0	0.575812
Soluble fraction	LLOJ002055	Coatomer_WDAD	0	0.414437
Soluble fraction	LLOJ000186	P34-Arc	0	0.208051
Complete secretome	LLOJ000702	tubulointerstitial nephritis antigen	0	0
Complete secretome	LLOJ000724	vacuolar sorting protein	0	0
Complete secretome	LLOJ000816	60S ribosomal protein L5	0	0
Complete secretome	LLOJ001875	cell division cycle 37	0	0
Complete secretome	LLOJ001957	xaa-pro dipeptidase	0	0
Complete secretome	LLOJ002200	60S ribosomal protein L18	0	0
Complete secretome	LLOJ003683	phytanoyl-CoA dioxygenase domain-containing protein 1 homolog	0	0
Complete secretome	LLOJ003734	Myosin heavy chain, non-muscle	0	0
Complete secretome	LLOJ004444	26S proteasome non-ATPase regulatory subunit 13	0	0
Complete secretome	LLOJ004847	lymphokine-activated killer T-cell-originated protein kinase	0	0
Complete secretome	LLOJ004923	aminoacyl tRNA synthase complex-interacting multifunctional protein 1	0	0
Complete secretome	LLOJ006000	Alanyl-tRNA synthetase	0	0
Complete secretome	LLOJ007732	unknow	0	0
Complete secretome	LLOJ007941	neprilysin	0	0
Complete secretome	LLOJ009148	archease-like	0	0
Complete secretome	LLOJ009864	31.5 kDa midgut protein	0	0
Complete secretome	LLOJ007044	GPI-anchor transamidase	0	-0.204707
Complete secretome	LLOJ005725	globin	0	-0.482195
Complete secretome	LLOJ008211	isocitrate dehydrogenase [NAD]	0	-0.657587
Complete secretome	LLOJ003062	Eukaryotic translation initiation factor 2 subunit 1	0	-0.660307
Complete secretome	LLOJ006118	40S ribosomal protein S11	0	-0.760982
Soluble fraction	LLOJ010069	Sulfotransfer_2	0	-0.89051
Soluble fraction	LLOJ005427	HSP20	0	-0.913629
Complete secretome	LLOJ001048	lysyl-tRNA synthetase	0	-1.07771
Soluble fraction	LLOJ001686	Proteasome	0	-1.21283
Complete secretome	LLOJ009767	40S ribosomal protein S15	0	-1.96693
Complete secretome	LLOJ004383	vacuolar H[+]-ATPase 55kD	0	-3.05565
Complete secretome	LLOJ004442	regulator of chromosome condensation	0	-3.15306
Complete secretome	LLOJ005098	importin beta-3	0	-3.23445
Complete secretome	LLOJ003081	ribosomal protein S13	0	-4.13979
Complete secretome	LLOJ006616	proteasome activator complex	0	-4.52877
Complete secretome	LLOJ010079	leukotriene A-4 hydrolase	0	-4.90042
Complete secretome	LLOJ007991	farnesol dehydrogenase	0	-6.1749
Complete secretome	LLOJ008417	bcr-associated protein	0	-6.41152
Complete secretome	LLOJ002660	60S ribosomal protein L27a	0	-6.58565
Complete secretome	LLOJ005377	phosphomannomutase	0	-7.0327
Complete secretome	LLOJ006893	ribosomal protein L23A	0	-7.36046
Complete secretome	LLOJ005766	6-phosphogluconate dehydrogenase, decarboxylating	0	-7.46765
Complete secretome	LLOJ004112	40S ribosomal protein S5a	0	-7.82326
Complete secretome	LLOJ006091	proliferating cell nuclear antigen	0	-7.93472
Complete secretome	LLOJ006936	Vesicle amine transport protein	0	-7.99439
Complete secretome	LLOJ005788	valine--tRNA ligase	0	-8.28077
Complete secretome	LLOJ001626	calumenin	-0.0127071	1.38156
Soluble fraction	LLOJ005965	Ras	-0.0153602	-0.717368
Complete secretome	LLOJ010037	peroxidasin	-0.0156849	0
Complete secretome	LLOJ005041	microtubule-associated protein RP/EB family member 1	-0.0200474	0
Complete secretome	LLOJ004374	phosphofructokinase	-0.032604	0.555112
Complete secretome	LLOJ000726	proliferation-associated protein 2G4	-0.0627935	2.66211
Complete secretome	LLOJ008575	ferritin light-chain subunit	-0.0764876	0.173354
Complete secretome	LLOJ008093	translational controlled tumor protein	-0.0834561	0.552788
Soluble fraction	LLOJ000456	CBM39	-0.0862686	4.00036
Complete secretome	LLOJ009899	Metal transporter CNNM2	-0.09701	0
Complete secretome	LLOJ004443	lipase 3	-0.108388	-4.7873
Complete secretome	LLOJ001891	glyceraldehyde-3-phosphate dehydrogenase	-0.128592	-0.705076
Complete secretome	LLOJ005894	glutamate-cysteine ligase	-0.13054	0.0226697
Complete secretome	LLOJ006833	elongation factor 1-gamma	-0.134127	-1.50576
Soluble fraction	LLOJ000862	BAR_3_WASP_bdg	-0.144009	1.00592
Complete secretome	LLOJ006323	adamts-7	-0.159998	0
Complete secretome	LLOJ008999	peptidylglycine alpha-hydroxylating monooxygenase	-0.16349	-0.101931
Complete secretome	LLOJ004330	histone deacetylase	-0.166776	-0.933742
Complete secretome	LLOJ000921	gamma-glutamylcysteine synthetase	-0.181675	0.469168
Soluble fraction	LLOJ002147	HSP70	-0.184213	-0.666756
Complete secretome	LLOJ001459	unknow	-0.186522	-6.06326
Soluble fraction	LLOJ006795	Aldolase_II	-0.208043	0.730154
Complete secretome	LLOJ008702	procollagen-lysine,2-oxoglutarate 5-dioxygenase 3	-0.219373	-1.07992
Complete secretome	LLOJ007623	lecithin-cholesterol acyltransferase	-0.23421	-5.8589
Complete secretome	LLOJ003303	annexin B9	-0.245801	-1.26636
Soluble fraction	LLOJ005894	GCS	-0.254813	-0.960866
Complete secretome	LLOJ003765	laminin subunit alpha	-0.255148	1.18238
Complete secretome	LLOJ008388	heat shock 70 kDa protein cognate	-0.259108	-0.365917
Soluble fraction	LLOJ002675	AdoHcyase_NAD	-0.26775	0.170523
Complete secretome	LLOJ003382	nimrod	-0.268261	-0.291817
Complete secretome	LLOJ003574	Tetraspanin 39D	-0.290342	0
Complete secretome	LLOJ008763	teneurin-m	-0.294612	-1.40199
Complete secretome	LLOJ006139	Odorant-binding protein 58c	-0.300522	0
Soluble fraction	LLOJ001204	DnaJ_C	-0.317992	1.45711
Complete secretome	LLOJ004428	protein NPC2 homolog	-0.337281	-5.96835
Complete secretome	LLOJ006317	plasma glutamate carboxypeptidase	-0.343003	5.25312
Complete secretome	LLOJ003489	neutral alpha-glucosidase AB	-0.347867	-0.069223
Soluble fraction	LLOJ006328	Rep_fac-A_C	-0.368245	-0.339487
Soluble fraction	LLOJ001289	PK	-0.403683	0.455637
Complete secretome	LLOJ002196	chitooligosaccharidolytic beta-N-acetylglucosaminidase	-0.40832	-1.28125
Soluble fraction	LLOJ000477	ATP-synt_ab	-0.422523	1.35512
Complete secretome	LLOJ002675	adenosylhomocysteinase	-0.444149	-2.31447
Complete secretome	LLOJ007792	n-acetylgalactosaminyltransferase	-0.453455	-8.87441
Soluble fraction	LLOJ005377	PMM	-0.552749	-2.3236
Soluble fraction	LLOJ006769	Actin	-0.555715	0.582435
Soluble fraction	LLOJ005316	CoaE	-0.56124	-0.921021
Complete secretome	LLOJ007698	fumarylacetoacetate hydrolase	-0.569512	-1.30485
Complete secretome	LLOJ002686	laminin subunit gamma-1	-0.570122	-4.70018
Complete secretome	LLOJ004507	synaptotagmin	-0.586088	-2.87076
Soluble fraction	LLOJ009531	DEAD	-0.607577	-0.634051
Complete secretome	LLOJ001308	multiple epidermal growth factor-like domains protein 11	-0.649875	0
Soluble fraction	LLOJ002108	GTP_EFTU	-0.665678	-0.644627
Complete secretome	LLOJ009006	40S ribosomal protein S4	-0.672014	-0.50096
Soluble fraction	LLOJ010544	GATase_5	-0.682923	-0.521569
Complete secretome	LLOJ002845	60S ribosomal protein L7	-0.683982	-2.00718
Soluble fraction	LLOJ008986	TUDOR	-0.73762	-0.885721
Soluble fraction	LLOJ002211	Cofilin_ADF	-0.742529	-1.23978
Complete secretome	LLOJ007171	ubiquitin-conjugating enzyme E2	-0.743931	0
Complete secretome	LLOJ002524	apolipoprotein D	-0.762825	0
Soluble fraction	LLOJ004308	TIM	-0.765198	-1.19716
Soluble fraction	LLOJ009096	Maelstrom	-0.793063	0.365535
Complete secretome	LLOJ001929	cytochrome B5	-0.799006	9.9366
Soluble fraction	LLOJ000319	tRNA_bind	-0.80577	-1.24771
Soluble fraction	LLOJ004462	GST_N_3	-0.821922	-1.87955
Complete secretome	LLOJ002147	heat shock cognate 70 protein	-0.836049	0.48535
Complete secretome	LLOJ005308	apolipoprotein D-like	-0.843886	0.513316
Soluble fraction	LLOJ006002	TPPII	-0.854654	-1.87845
Complete secretome	LLOJ002288	thioredoxin domain-containing protein 17 i	-0.868147	2.3895
Soluble fraction	LLOJ006821	HSP70	-0.86846	-0.404599
Soluble fraction	LLOJ005926	Ribonuc_L-PSP	-0.9043	-0.438757
Complete secretome	LLOJ008664	nmda receptor glutamate-binding chain	-0.91407	-8.04524
Soluble fraction	LLOJ001263	GDI	-0.96182	-0.854335
Soluble fraction	LLOJ005753	Aminotran_1_2	-0.962589	-0.733768
Complete secretome	LLOJ001119	transmembrane protease serine 9-like	-0.978999	-7.64231
Soluble fraction	LLOJ002936	Proteasome	-0.982903	-1.38875
Complete secretome	LLOJ002231	40S ribosomal protein S15Aa	-0.988537	-0.281755
Soluble fraction	LLOJ006509	Dicer_dimer	-1.04299	0.271477
Soluble fraction	LLOJ002185	adh_short	-1.05827	-1.55118
Complete secretome	LLOJ008367	BMP-binding endothelial regulator protein	-1.063	1.41868
Soluble fraction	LLOJ005278	SPARC_Ca_bdg	-1.15263	0.199585
Soluble fraction	LLOJ004461	GST_N	-1.20584	-2.07934
Soluble fraction	LLOJ008973	HEAT_2	-1.20659	1.12919
Complete secretome	LLOJ001136	glycoside hydrolase	-1.20956	-1.61392
Soluble fraction	LLOJ000219	Enolase_C	-1.26304	-1.16522
Soluble fraction	LLOJ007605	Catalase	-1.38113	-1.24478
Soluble fraction	LLOJ009006	Ribosomal_S4e	-1.39517	0.297975
Complete secretome	LLOJ006405	laminin subunit beta-1	-1.40105	3.33146
Complete secretome	LLOJ000043	RhoGDI	-1.43413	1.00589
Soluble fraction	LLOJ001426	CRM1_C	-1.52341	1.51493
Complete secretome	LLOJ001895	Ribosomal protein S4	-1.61971	-2.93568
Soluble fraction	LLOJ004330	14-3-3	-1.70031	-0.811073
Complete secretome	LLOJ005724	Beta-1,3-galactosyltransferase 5	-1.9324	4.23042
Complete secretome	LLOJ005819	Thioredoxin	-2.16527	4.95356
Complete secretome	LLOJ005743	Disintegrin and metalloproteinase domain-containing protein 10	-2.2904	0
Complete secretome	LLOJ005965	GTP-binding nuclear protein Ran	-2.33276	-1.85231
Complete secretome	LLOJ007605	Catalase	-2.47927	-1.46898
Complete secretome	LLOJ004952	src substrate cortactin	-2.77947	9.29008
Complete secretome	LLOJ000928	bifunctional glutamate/proline--tRNA ligase	-2.88925	-6.44833
Complete secretome	LLOJ006846	40S ribosomal protein S8	-3.47831	-3.45367
Complete secretome	LLOJ000218	Vigilin	-4.25988	-6.29136
Complete secretome	LLOJ001296	SH3 domain-binding protein 5	-4.4093	-0.89865
Complete secretome	LLOJ004825	ribosomal protein S27 [	-4.41079	0
Complete secretome	LLOJ004535	eukaryotic translation initiation factor 3	-4.50293	-2.84188
Complete secretome	LLOJ009801	Transketolase	-6.10673	1.82923
Complete secretome	LLOJ007718	acetyl-coenzyme A synthetase	-6.30644	-7.60318
Complete secretome	LLOJ000837	tropomyosin	-7.65353	-1.28358
Complete secretome	LLOJ002867	tyrosine-protein kinase-like otk	-9.07154	0
Complete secretome	LLOJ008193	phosphoinositide-binding protein	-11.263	0
